# Supplementary material for: Biological Trajectory of Virophage Research and the Emergence of Marine Virophages: A Scoping Review
Source: Viruses. 2026 May 14;18(5):560. doi: 10.3390/v18050560 (PMC13211728; doi:10.3390/v18050560)
Supplement: Supplementary file 1 [file viruses-18-00560-s001.zip]

Archive with 2 entries (2 files):
- 20260513_Supplementary data.xlsx
- 20260513_Supplementary Information.pdf
