# Supplementary material for: Biological Trajectory of Virophage Research and the Emergence of Marine Virophages: A Scoping Review
Source: Viruses. 2026 May 14;18(5):560. doi: 10.3390/v18050560 (PMC13211728; doi:10.3390/v18050560)
Supplement: Supplementary file 1 [file viruses-18-00560-s001.zip › 20260513_Supplementary data.xlsx]

## Sheet: WOS-based final data
Publication Type	Authors	Book Group Authors	Author Full Names	Group Authors	Article Title	Source Title	Book Series Subtitle	Language	Document Type	Conference Host	Author Keywords	Keywords Plus	Abstract	Addresses	Affiliations	Reprint Addresses	Email Addresses	Researcher Ids	ORCIDs	Funding Orgs	Funding Name Preferred	Funding Text	Cited References	Cited Reference Count	Times Cited, WoS Core	Times Cited, All Databases	180 Day Usage Count	Since 2013 Usage Count	Publisher	Publisher City	Publisher Address	ISSN	eISSN	ISBN	Journal Abbreviation	Journal ISO Abbreviation	Publication Date	Publication Year	Volume	Issue	Start Page	End Page	Article Number	DOI	DOI Link	Book DOI	Early Access Date	Number of Pages	WoS Categories
J	Haro, R; Gallot-Lavallée, L; Archibald, JM; Slamovits, CH		Haro, Ronie; Gallot-Lavallee, Lucie; Archibald, John M.; Slamovits, Claudio H.		Endogenized polinton-like viruses in the dinoflagellate Oxyrrhis marina uncover novel PolB fusion	JOURNAL OF GENERAL VIROLOGY		English	Article		endogenous; polinton; polymerase B; protists; viruses	DNA VIRUSES; GENOME; ALIGNMENT; FAMILY; GENES; TRANSPOSONS; VIROPHAGES; EVOLUTION	Marine viruses are ubiquitous entities that impact the biology of a large fraction of prokaryotic and eukaryotic diversity. Dino-flagellates are heterotrophic, mixotrophic and photosynthetic eukaryotes known for their large and complex nuclear genomes, permanently condensed chromosomes and ability to form toxic algal blooms. We used long-read sequencing to explore the genome of the dinoflagellate…	[Haro, Ronie; Gallot-Lavallee, Lucie; Archibald, John M.; Slamovits, Claudio H.] Dalhousie Univ, Dept Biochem & Mol Biol, Halifax, NS B3H 4R2, Canada; [Haro, Ronie; Gallot-Lavallee, Lucie; Archibald, John M.; Slamovits, Claudio H.] Dalhousie Univ, Inst Comparat Genom, Halifax, NS B3H 4R2, Canada	Dalhousie University; Dalhousie University	Slamovits, CH (corresponding author), Dalhousie Univ, Dept Biochem & Mol Biol, Halifax, NS B3H 4R2, Canada.;Slamovits, CH (corresponding author), Dalhousie Univ, Inst Comparat Genom, Halifax, NS B3H 4R2, Canada.	claudio.slamovits@dal.ca			NSERC [RGPIN-2020-06077]; Gordon and Betty Moore Foundation [GBMF5782]	NSERC(Natural Sciences and Engineering Research Council of Canada (NSERC)); Gordon and Betty Moore Foundation(Gordon & Betty Moore Foundation)	This work was supported by an NSERC Discovery Grant RGPIN-2020-06077 to C.H.S. and grant GBMF5782 to J.M.A. from the Gordon and Betty Moore Foundation.		73	0	0	0	0	MICROBIOLOGY SOC	LONDON	14-16 MEREDITH ST, LONDON, ENGLAND	0022-1317	1465-2099		J GEN VIROL	J. Gen. Virol.		2025	106	12			2200	10.1099/jgv.0.002200	http://dx.doi.org/10.1099/jgv.0.002200			11	Biotechnology & Applied Microbiology; Virology
J	Chu, T; Wang, QR; Hu, C; Zhou, ZX; Li, B; Yan, YS; Li, X; Wang, AH; Fang, QL; Yan, SL; Chen, LM; Yu, YX; Wang, YJ		Chu, Ting; Wang, Qinran; Hu, Chen; Zhou, Zexian; Li, Bo; Yan, Yesheng; Li, Xiang; Wang, Aohan; Fang, Qianglin; Yan, Shuling; Chen, Lanming; Yu, Yongxin; Wang, Yongjie		Conserved tripartite tail proteins mediate virophage-host interactions through Synechococcus lipopolysaccharide binding	JOURNAL OF VIROLOGY		English	Article		virophage; tail fiber protein; heterotrimer; receptor binding; alga; cyanobacteria	VIRUS; REPLICATION; ALIGNMENT; PARASITE; SPUTNIK	Virophages are small double-stranded DNA viruses that parasitize giant viruses and play crucial roles in microbial ecosystem dynamics. In this study, we investigate three evolutionarily conserved tail proteins in Dishui Lake Virophage 2 (DSLV2) that exhibit significant structural homology to the T4 phage gp37 long tail fiber protein. Our integrated approach combining structural modeling, molecula…	[Chu, Ting; Wang, Qinran; Hu, Chen; Zhou, Zexian; Yan, Yesheng; Li, Xiang; Chen, Lanming; Yu, Yongxin; Wang, Yongjie] Shanghai Ocean Univ, Coll Food Sci & Technol, Shanghai, Peoples R China; [Chu, Ting; Wang, Yongjie] Qingdao Marine Sci & Technol Ctr, Lab Marine Biol & Biotechnol, Qingdao, Peoples R China; [Li, Bo] Univ Shanghai Sci & Technol, Shanghai Engn Res Ctr Food Microbiol, Sch Hlth Sci & …	Shanghai Ocean University; University of Shanghai for Science & Technology; Sun Yat Sen University; Philipps University Marburg	Wang, YJ (corresponding author), Shanghai Ocean Univ, Coll Food Sci & Technol, Shanghai, Peoples R China.;Wang, YJ (corresponding author), Qingdao Marine Sci & Technol Ctr, Lab Marine Biol & Biotechnol, Qingdao, Peoples R China.	yjwang@shou.edu.cn			National Natural Science Foundation of China [31570112, 32370151]	National Natural Science Foundation of China(National Natural Science Foundation of China (NSFC))	Y.W. was supported by the National Natural Science Foundation of China (31570112 and 32370151).		68	0	0	3	3	AMER SOC MICROBIOLOGY	WASHINGTON	1752 N ST NW, WASHINGTON, DC 20036-2904 USA	0022-538X	1098-5514		J VIROL	J. Virol.	2026-12-23	2025	99	12				10.1128/jvi.01082-25	http://dx.doi.org/10.1128/jvi.01082-25		2026-11-25	20	Virology
J	Marcos, CN; Gutiérrez-Rivas, M; Goiri, I; García-Rodríguez, A; González-Recio, O		Navarro Marcos, Carlos; Gutierrez-Rivas, Monica; Goiri, Idoia; Garcia-Rodriguez, Aser; Gonzalez-Recio, Oscar		The association of the rumen virome with methane emissions in dairy cattle	COMMUNICATIONS BIOLOGY		English	Article			MICROBIOME; IMPACT	Enteric methane production in ruminants is a major environmental concern, yet its association with the ruminal virome remains largely unexplored. Here, we conduct a bioinformatic analysis on previously published ruminal metagenomes from 448 Holstein cows to investigate the virome and its association with methane production. We identify 8933 viral operational taxonomic units (vOTUs), including bac…	[Navarro Marcos, Carlos] Univ Complutense Madrid, Fac Vet, Dept Prod Anim, Madrid, Spain; [Gutierrez-Rivas, Monica; Gonzalez-Recio, Oscar] Inst Nacl Invest & Tecnol Agr & Alimentaria CSIC, Dept Mejora Genet Anim, Madrid, Spain; [Goiri, Idoia; Garcia-Rodriguez, Aser] Basque Res & Technol Alliance, NEIKER Inst Vasco Invest & Desarrollo Agr, Arkaute, Spain; [Gonzalez-Recio, Oscar] Univ Edinburgh, Ro…	Complutense University of Madrid; UK Research & Innovation (UKRI); Biotechnology and Biological Sciences Research Council (BBSRC); Roslin Institute; University of Edinburgh; University of Edinburgh	Marcos, CN (corresponding author), Univ Complutense Madrid, Fac Vet, Dept Prod Anim, Madrid, Spain.;González-Recio, O (corresponding author), Inst Nacl Invest & Tecnol Agr & Alimentaria CSIC, Dept Mejora Genet Anim, Madrid, Spain.;González-Recio, O (corresponding author), Univ Edinburgh, Roslin Inst, Edinburgh, Midlothian, Scotland.;González-Recio, O (corresponding author), Univ Edinburgh, Royal …	carlon05@ucm.es; gonzalez.oscar@inia.csic.es	Marcos, Carlos/HCG-8410-2022		This research was financed by the METALGEN project (RTA2015-00022-C03) from the national plan for research, development, and innovation 2013-2020 and the Department of Economic Development and Competitiveness (Madrid, Spain).	This research was financed by the METALGEN project (RTA2015-00022-C03) from the national plan for research, development, and innovation 2013-2020 and the Department of Economic Development and Competitiveness (Madrid, Spain).	This research was financed by the METALGEN project (RTA2015-00022-C03) from the national plan for research, development, and innovation 2013-2020 and the Department of Economic Development and Competitiveness (Madrid, Spain). We thank the regional Holstein associations and farmers collaborating in the project. We are grateful for the computational support provided by the High-Performance Computin…		61	0	0	3	3	NATURE PORTFOLIO	BERLIN	HEIDELBERGER PLATZ 3, BERLIN, 14197, GERMANY		2399-3642		COMMUN BIOL	Commun. Biol.	2026-11-06	2025	8	1			1534	10.1038/s42003-025-08896-x	http://dx.doi.org/10.1038/s42003-025-08896-x			11	Biology; Multidisciplinary Sciences
J	Varsani, A; Abd-Alla, AMM; Arnberg, N; Bateman, KS; Benko, M; Bézier, A; Biagini, P; Bojko, J; Butkovic, A; Canuti, M; Celer, V; Drezen, JM; Egyed, L; Fischer, MG; François, S; Guinet, B; Harrach, B; Harrison, RL; Herniou, EA; Hess, M; Hu, J; Jehle, JA; Kaján, GL; Kajon, AE; Koonin, EV; Kraberger, S; Krell, PJ; Krupovic, M; Kuhn, JH; Lei, CF; Leobold, M; Maggi, F; Mittal, SK; Okamoto, H; Opriessn…		Varsani, Arvind; Abd-Alla, Adly M. M.; Arnberg, Niklas; Bateman, Kelly S.; Benko, Maria; Bezier, Annie; Biagini, Philippe; Bojko, Jamie; Butkovic, Anamarija; Canuti, Marta; Celer, Vladimir; Drezen, Jean-Michel; Egyed, Laszlo; Fischer, Matthias G.; Francois, Sarah; Guinet, Benjamin; Harrach, Balazs; Harrison, Robert L.; Herniou, Elisabeth A.; Hess, Michael; Hu, Jia; Jehle, Johannes A.; Kajan, Gyoz…	ICTV Taxonomy Summary Consortium	Summary of taxonomy changes ratified by the International Committee on Taxonomy of Viruses (ICTV) from the Animal DNA Viruses and Retroviruses Subcommittee, 2025	JOURNAL OF GENERAL VIROLOGY		English	Article		Abadenavirae; African swine fever virus; Alphabaculovirus alterhycuneae; Alphabaculovirus altermaconfiguratae; Alphabaculovirus pastagnalis; Alphabaculovirus pavitrealis; Alphabaculovirus spocosmioidis; Alphafilamentovirus; Alphafilamentovirus leboulardi; Alphapolyomavirus castoris; Alphapolyomavirus epserotini; Alphapolyomavirus myodaubentonii; Amphintovirales; Anopheles gambiae Moose virus; Ant…	BEHAVIOR; REVEALS	The International Committee on Taxonomy of Viruses (ICTV) holds a ratification vote annually after review of newly proposed taxa by ICTV Study Groups and members of the virology community. In March 2025, the vote outcome of the 11 proposals within the mandate of the Animal DNA Viruses and Retroviruses Subcommittee was made public. Here, we provide a summary of the newly accepted proposals. These …	[Varsani, Arvind; Kraberger, Simona] Arizona State Univ, Sch Life Sci, Ctr Evolut & Med, Biodesign Ctr Fundamental & Appl Microbiom, Tempe, AZ 85281 USA; [Abd-Alla, Adly M. M.] Vienna Int Ctr, Joint FAO IAEA Programme Nucl Techn Food & Agr, Vienna, Austria; [Arnberg, Niklas; Wadell, Goran] Umea Univ, Dept Clin Microbiol, Umea, Sweden; [Bateman, Kelly S.] CEFAS, Weymouth DT4 8UB, Dorset, England; …	Arizona State University; Arizona State University-Tempe; Umea University; Centre for Environment Fisheries & Aquaculture Science; HUN-REN; HUN-REN Centre for Agricultural Research; Institute for Veterinary Medical Research- HAS; Universite de Tours; Centre National de la Recherche Scientifique (CNRS); CNRS - Institute of Ecology & Environment (INEE); Aix-Marseille Universite; Centre National de …	Varsani, A (corresponding author), Arizona State Univ, Sch Life Sci, Ctr Evolut & Med, Biodesign Ctr Fundamental & Appl Microbiom, Tempe, AZ 85281 USA.	Arvind.Varsani@asu.edu	Ribeiro, Bárbara/AAC-7601-2019; Harrison, Robert/I-4707-2014; Krupovic, Mart/I-4209-2012; Söderlund-Venermo, Maria/AAX-2112-2020; François, Sarah/M-7878-2019; Kaján, Győző/N-2117-2019; Arnberg, Niklas/K-5878-2019; Surján, András/LKM-9606-2024; Canuti, Marta/I-3145-2019; San Martín, Carmen/A-4074-2010; Guinet, Benjamin/LNQ-5264-2024; Fischer, Matthias/Q-2738-2017; BEZIER, Annie/B-4429-2016; Wang, …		Laulima Government Solutions, LLC [HHSN272201800013C]; U.S. National Institute of Allergy and Infectious Diseases [HHSN272201800013C]; National Research, Development and Innovation Office, Hungary [K146808]; National Institute of Allergy and Infectious Diseases of the National Institutes of Health [U24AI162625]; University of Helsinki; Research Council of Finland; Biocenter Finland and Instruct-E…	Laulima Government Solutions, LLC; U.S. National Institute of Allergy and Infectious Diseases(United States Department of Health & Human ServicesNational Institutes of Health (NIH) - USANIH National Institute of Allergy & Infectious Diseases (NIAID)); National Research, Development and Innovation Office, Hungary(National Research, Development & Innovation Office (NRDIO) - Hungary); National Insti…	This work was supported in part through Laulima Government Solutions, LLC prime contract with the U.S. National Institute of Allergy and Infectious Diseases under Contract No. HHSN272201800013C. J.H.K. performed this work as an employee of Tunnell Government Services, a subcontractor of Laulima Government Solutions, LLC, under Contract No. HHSN272201800013C. The views and conclusions contained in…		42	5	5	2	2	MICROBIOLOGY SOC	LONDON	14-16 MEREDITH ST, LONDON, ENGLAND	0022-1317	1465-2099		J GEN VIROL	J. Gen. Virol.		2025	106	7			2113	10.1099/jgv.0.002113	http://dx.doi.org/10.1099/jgv.0.002113			13	Biotechnology & Applied Microbiology; Virology
J	Füssy, Z; Lampe, RH; Arrigo, KR; Barry, K; Brisbin, MM; Brussaard, CPD; Decelle, J; de Vargas, C; Ditullio, GR; Elbourne, LDH; Frischer, ME; Goodstein, DM; Grigoriev, IV; Hayes, RD; Healey, AL; James, CC; Jenkins, JW; Juery, C; Kumar, M; Kustka, AB; Maumus, F; Vanclová, AMGN; Oborník, M; Paulsen, IT; Probert, I; Saito, MA; Schmutz, J; Skalicky, T; Tec-Campos, D; Tomelka, H; Vechtová, P; Venepally…		Fussy, Zoltan; Lampe, Robert H.; Arrigo, Kevin R.; Barry, Kerrie; Brisbin, Margaret M.; Brussaard, Corina P. D.; Decelle, Johan; de Vargas, Colomban; Ditullio, Giacomo R.; Elbourne, Liam D. H.; Frischer, Marc E.; Goodstein, David M.; Grigoriev, Igor V.; Hayes, Richard D.; Healey, Adam L.; James, Chase C.; Jenkins, Jerry W.; Juery, Caroline; Kumar, Manish; Kustka, Adam B.; Maumus, Florian; Novak V…		Genome-resolved biogeography of Phaeocystales, cosmopolitan bloom-forming algae	NATURE COMMUNICATIONS		English	Article			RIBOSOMAL-RNA SEQUENCES; GLOBAL OCEAN; COMMUNITY STRUCTURE; PROTEIN-SEQUENCE; GENE PREDICTION; READ ALIGNMENT; SOUTHERN-OCEAN; LIFE-CYCLE; PHYTOPLANKTON; VIRUSES	Phaeocystales, comprising the genus Phaeocystis and an uncharacterized sister lineage, are nanoplanktonic haptophytes widespread in the global ocean. Several species form mucilaginous colonies and influence key biogeochemical cycles, yet their underlying diversity and ecological strategies remain underexplored. Here, we present new genomic data from 13 strains, including three high-quality refere…	[Fussy, Zoltan; Lampe, Robert H.; Venepally, Pratap; Allen, Andrew E.] Univ Calif San Diego, Scripps Inst Oceanog, La Jolla, CA 92093 USA; [Fussy, Zoltan; Lampe, Robert H.; Venepally, Pratap; Zheng, Hong; Allen, Andrew E.] J Craig Venter Inst, Microbial & Environm Genom, La Jolla, CA 92037 USA; [Fussy, Zoltan; Obornik, Miroslav; Vechtova, Pavlina] Univ South Bohemia, Ceske Budejovice, Czech Repub…	University of California System; University of California San Diego; Scripps Institution of Oceanography; J. Craig Venter Institute; University of South Bohemia Ceske Budejovice; Stanford University; United States Department of Energy (DOE); Lawrence Berkeley National Laboratory; Joint Genome Institute - JGI; State University System of Florida; University of South Florida; Utrecht University; Roy…	Allen, AE (corresponding author), Univ Calif San Diego, Scripps Inst Oceanog, La Jolla, CA 92093 USA.;Allen, AE (corresponding author), J Craig Venter Inst, Microbial & Environm Genom, La Jolla, CA 92037 USA.	aallen@jcvi.org	; Lampe, Robert/Y-5798-2019; Füssy, Zoltán/A-6025-2013; Barry, Kerrie/AAA-5500-2020; Brisbin, Margaret/B-9936-2015; Elbourne, Liam/G-6150-2011; Vechtova, Pavlina/AAE-1552-2021; Paulsen, Ian/K-3832-2012; Frischer, Marc/AAX-7461-2021; Skalicky, Tomas/J-5884-2017; Allen, Andrew/C-4896-2012; Royo-Llonch, Marta/H-9255-2015; Vanclova, Anna/R-5785-2017; Zengler, Karsten/HSD-7960-2023; Goodstein, David/H…	DiTullio, Giacomo/0000-0002-3088-5423; Lampe, Robert/0000-0002-0578-3935; Arrigo, Kevin/0000-0002-7364-876X; Füssy, Zoltán/0000-0002-0820-6359; Brussaard, Corina/0000-0002-6320-9229; Barry, Kerrie/0000-0002-8999-6785; Elbourne, Liam/0000-0002-9784-0959;	United States Department of Commerce | National Oceanic and Atmospheric Administration (NOAA) [NA15OAR4320071, NA19NOS4780181]; National Oceanic and Atmospheric Administration [NSF OCE-1756884]; National Science Foundation [OCE-2224726, NSF IOS-1557928, NSF OPP-1643684]; NSF [970820]; Simons Collaboration on Principles of Microbial Ecosystems (PriME) [DE-AC02-05CH11231]; Office of Science of the …	United States Department of Commerce | National Oceanic and Atmospheric Administration (NOAA)(National Oceanic Atmospheric Admin (NOAA) - USA); National Oceanic and Atmospheric Administration(National Oceanic Atmospheric Admin (NOAA) - USA); National Science Foundation(National Science Foundation (NSF)); NSF(National Science Foundation (NSF)); Simons Collaboration on Principles of Microbial Ecosy…	This project is funded by National Oceanic and Atmospheric Administration grants NA15OAR4320071 and NA19NOS4780181 (to AEA), the National Science Foundation (NSF OCE-1756884 and NSF OCE-2224726 to AEA, NSF IOS-1557928 to ABK, NSF OPP-1643684 to MAS), and the Simons Collaboration on Principles of Microbial Ecosystems (PriME) (Grant ID: 970820 to AEA). The work (proposal: 10.46936/10.25585/60001426…		181	0	0	9	9	NATURE PORTFOLIO	BERLIN	HEIDELBERGER PLATZ 3, BERLIN, 14197, GERMANY		2041-1723		NAT COMMUN	Nat. Commun.	2026-09-29	2025	16	1			8559	10.1038/s41467-025-63565-1	http://dx.doi.org/10.1038/s41467-025-63565-1			18	Multidisciplinary Sciences
J	Kim, KE; Seo, MD; Lee, S; Lee, TK		Kim, Kang Eun; Seo, Man Deok; Lee, Sukchan; Lee, Taek-Kyun		Mapping the Landscape of Marine Giant Virus Research: A Scientometric Perspective (1996-2024)	JOURNAL OF MARINE SCIENCE AND ENGINEERING		English	Article		marine giant viruses; Nucleocytoviricota; bibliometric analysis; keyword co-occurrence; research trends	GENOME SEQUENCE; DNA VIRUSES; SCIENCE; PANDORAVIRUS; MIMIVIRUS; ECOLOGY	Although giant viruses have introduced new perspectives on the definition and evolution of viruses and are increasingly recognized for their significant biological roles within marine ecosystems, systematic evaluations of development trends and scientific contributions in this research field remain limited. This study conducted a bibliometric analysis of the global academic literature on marine g…	[Kim, Kang Eun] Korea Inst Ocean Sci & Technol, Lib Marine Samples, Geoje 53201, South Korea; [Kim, Kang Eun] Univ Sci & Technol, Dept Ocean Sci, Daejeon 34113, South Korea; [Seo, Man Deok] Korea Inst Ocean Sci & Technol, Marine Environm Res Dept, Pusan 49111, South Korea; [Lee, Sukchan] Sungkyunkwan Univ, Dept Integrat Biotechnol, Suwon 16419, South Korea; [Lee, Taek-Kyun] Korea Inst Ocean Sci &…	Korea Institute of Ocean Science & Technology (KIOST); University of Science & Technology (UST); Korea Institute of Ocean Science & Technology (KIOST); Sungkyunkwan University (SKKU); Korea Institute of Ocean Science & Technology (KIOST)	Lee, TK (corresponding author), Korea Inst Ocean Sci & Technol, Ecol Risk Res Dept, Geoje 53201, South Korea.	rkddmssl@kiost.ac.kr; mdseo@kiost.ac.kr; cell4u@skku.edu; tklee@kiost.ac.kr		Lee, Taek-Kyun/0000-0001-6090-507X	Ministry of Oceans and Fisheries, South Korea [RS-2021-KS211475]; Korea Institute of Marine Science and Technology Promotion (KIMST) - Ministry of Oceans and Fisheries, South Korea	Ministry of Oceans and Fisheries, South Korea; Korea Institute of Marine Science and Technology Promotion (KIMST) - Ministry of Oceans and Fisheries, South Korea	This research was funded by the project titled Diagnosis, treatment and control technology based on big data of infectious virus in the marine environment by the Korea Institute of Marine Science and Technology Promotion (KIMST), funded by the Ministry of Oceans and Fisheries, South Korea (RS-2021-KS211475).		62	0	0	1	1	MDPI	BASEL	MDPI AG, Grosspeteranlage 5, CH-4052 BASEL, SWITZERLAND		2077-1312		J MAR SCI ENG	J. Mar. Sci. Eng.	2026-09-17	2025	13	9			1797	10.3390/jmse13091797	http://dx.doi.org/10.3390/jmse13091797			19	Engineering, Marine; Engineering, Ocean; Oceanography
J	Sommaruga, R		Sommaruga, Ruben		Survival strategies of planktonic organisms in alpine lakes and beyond	INLAND WATERS		English	Article		dual phototrophy; global change; photoprotective compounds; polinton-like and giant viruses; proton-pumping rhodopsins	UV PROTECTIVE COMPOUNDS; ULTRAVIOLET-RADIATION; AMINO-ACIDS; PHOTOPROTECTIVE COMPOUNDS; SEASONAL DYNAMICS; MOUNTAIN LAKES; ZOOPLANKTON; RHODOPSIN; PHOTOTROPHY; VIRUSES	Recent research on alpine lakes has revealed both novel adaptive strategies and established ones, now examined from a new perspective, that planktonic organisms use to persist under the harsh environmental conditions characteristic of these ecosystems. The 2024 Edgardo Baldi lecture addresses 3 major topics, namely, the multifactorial drivers of photoprotection, emerging mechanisms of microbial s…	[Sommaruga, Ruben] Univ Innsbruck, Dept Ecol, Technikerstr 25, A-6020 Innsbruck, Austria	University of Innsbruck	Sommaruga, R (corresponding author), Univ Innsbruck, Dept Ecol, Technikerstr 25, A-6020 Innsbruck, Austria.	ruben.sommaruga@uibk.ac.at	Sommaruga, Ruben/E-5335-2011	Sommaruga, Ruben/0000-0002-1055-2461	Austrian Science Fund; SIL Baldi Award Committee	Austrian Science Fund(Austrian Science Fund (FWF)); SIL Baldi Award Committee	I thank the SIL Baldi Award Committee for the award and the opportunity to present this work. I also thank Chris Bellas for the metagenomic analysis presented in Figure 5 and for his valuable comments on the manuscript, as well as those from Roland Psenner, and finally Frank Detener for providing data on atmospheric N deposition rates. I am also grateful to the many colleagues who contributed dur…		77	2	2	6	6	TAYLOR & FRANCIS LTD	ABINGDON	2-4 PARK SQUARE, MILTON PARK, ABINGDON OR14 4RN, OXON, ENGLAND	2044-2041	2044-205X		INLAND WATERS	Inland Waters	2026-12-31	2025	15	1			2497248	10.1080/20442041.2025.2497248	http://dx.doi.org/10.1080/20442041.2025.2497248			12	Limnology; Marine & Freshwater Biology
J	Bulzu, PA; Vieira, HH; Ghai, R		Bulzu, Paul-Adrian; Henriques Vieira, Helena; Ghai, Rohit		Lineage-specific expansions of polinton-like viruses in photosynthetic cryptophytes	MICROBIOME		English	Article		Polinton-like viruses; Virophages; Cryptophytes; Chrysophytes; Rhodomonas	MOBILE GENETIC ELEMENTS; DE-NOVO IDENTIFICATION; HOMING ENDONUCLEASES; TRANSPOSABLE ELEMENT; DNA TRANSPOSONS; ADENOVIRUS; SEQUENCE; GENOME; PROGRAM; PROTEIN	Background Polinton-like viruses (PLVs) are diverse eukaryotic DNA viral elements (14-40 kb) that often undergo significant expansion within protist genomes through repeated insertion events. Emerging evidence indicates they function as antiviral defense systems in protists, reducing the progeny yield of their infecting giant viruses (phylum Nucleocytoviricota) and influencing the population dyna…	[Bulzu, Paul-Adrian; Henriques Vieira, Helena; Ghai, Rohit] Czech Acad Sci, Inst Hydrobiol, Biol Ctr, Dept Aquat Microbial Ecol, Ceske Budejovice, Czech Republic	Czech Academy of Sciences; Biology Centre of the Czech Academy of Sciences	Bulzu, PA (corresponding author), Czech Acad Sci, Inst Hydrobiol, Biol Ctr, Dept Aquat Microbial Ecol, Ceske Budejovice, Czech Republic.	bulzupaul@gmail.com	Bulzu, Paul-Adrian/AAC-8936-2021		Grant Agency of the Czech Republic [25 15920S, 24 11998S, 20 12496X]	Grant Agency of the Czech Republic(Grant Agency of the Czech RepublicNorwegian Agency for Development Cooperation - NORADInstituto Politecnico Nacional - Mexico)	P. -A. B. was supported by the grant 25-15920S (Grant Agency of the Czech Republic). H. H. V. was supported by the grant 24-11998S (Grant Agency of the Czech Republic). R. G. was supported by the grant 20-12496X (Grant Agency of the Czech Republic).		169	1	1	5	5	BMC	LONDON	CAMPUS, 4 CRINAN ST, LONDON N1 9XW, ENGLAND	2049-2618			MICROBIOME	Microbiome	2026-07-01	2025	13	1			154	10.1186/s40168-025-02148-0	http://dx.doi.org/10.1186/s40168-025-02148-0			24	Microbiology
J	Chen, JJ; Ogata, H; Hikida, H		Chen, Jingjie; Ogata, Hiroyuki; Hikida, Hiroyuki		Sputnik virophage disrupts the transcriptional regulation of its host giant virus	JOURNAL OF VIROLOGY		English	Article		virophage; giant virus; transcriptome analysis; eukaryotic virus; viruses of microorganisms; virus-virus interaction; gene regulation	MIMIVIRUS; DIVERSITY; ORIGIN	Sputnik virophages are small double-stranded DNA (dsDNA) viruses that replicate only inside host amoebae infected with giant dsDNA viruses, mimiviruses. Sputnik infection affects mimivirus replication, but their molecular interaction remains poorly understood. Here, we performed a time-course transcriptome analysis of Acanthamoeba castellanii cells infected with Acanthamoeba polyphaga mimivirus (…	[Chen, Jingjie; Ogata, Hiroyuki; Hikida, Hiroyuki] Kyoto Univ, Inst Chem Res, Bioinformat Ctr, Uji, Japan	Kyoto University	Hikida, H (corresponding author), Kyoto Univ, Inst Chem Res, Bioinformat Ctr, Uji, Japan.	hhikida@scl.kyoto-u.ac.jp	HIKIDA, Hiroyuki/MGW-0626-2025	HIKIDA, Hiroyuki/0000-0002-4876-3133; Ogata, Hiroyuki/0000-0001-6594-377X	MEXT | Japan Society for the Promotion of Science (JSPS) [22K15175, 22H00384]; MEXT | Japan Science and Technology Agency (JST) [JPMJAX22BI]	MEXT | Japan Society for the Promotion of Science (JSPS)(Ministry of Education, Culture, Sports, Science and Technology, Japan (MEXT)Japan Society for the Promotion of Science); MEXT | Japan Science and Technology Agency (JST)	MEXT | Japan Society for the Promotion of Science (JSPS) 22K15175 Hiroyuki HikidaMEXT | Japan Society for the Promotion of Science (JSPS) 22H00384 Hiroyuki OgataMEXT | Japan Science and Technology Agency (JST) JPMJAX22BI Hiroyuki Hikida		37	0	1	2	4	AMER SOC MICROBIOLOGY	WASHINGTON	1752 N ST NW, WASHINGTON, DC 20036-2904 USA	0022-538X	1098-5514		J VIROL	J. Virol.	2026-04-15	2025	99	4				10.1128/jvi.00192-25	http://dx.doi.org/10.1128/jvi.00192-25		2026-03-25	17	Virology
J	Yoshioka, S; Kurazono, H; Ohshita, K; Fukui, K; Takemura, M; Kato, S; Ohnishi, K; Yano, T; Wakamatsu, T		Yoshioka, Satoshi; Kurazono, Hirochika; Ohshita, Koki; Fukui, Kenji; Takemura, Masaharu; Kato, Shin-Ichiro; Ohnishi, Kouhei; Yano, Takato; Wakamatsu, Taisuke		The HNH endonuclease domain of the giant virus MutS7 specifically binds to branched DNA structures with single-stranded regions	DNA REPAIR		English	Article		MutS7; HNH endonuclease domain; Giant virus; Branched DNA structure; Displacement-loop structure; Homeologous recombination	REPAIR PROTEIN MUTS; MISMATCH-REPAIR; CRYSTAL-STRUCTURE; ESCHERICHIA-COLI; PLANT MITOCHONDRIAL; FLAP ENDONUCLEASE-1; BACTERIAL MUTS2; RECOMBINATION; REPLICATION; MECHANISM	Most giant viruses including Mimiviridae family build large viral factories within the host cytoplasms. These giant viruses are presumed to possess specific genes that enable the rapid and massive replication of their large doublestranded DNA genomes within viral factories. It has been revealed that a functionally uncharacterized protein, MutS7, is expressed during the operational phase of the vi…	[Yoshioka, Satoshi; Kurazono, Hirochika; Wakamatsu, Taisuke] Kochi Univ, Grad Sch Integrated Arts & Sci, Agr & Marine Sci Program, Nankoku, Kochi 7838502, Japan; [Ohshita, Koki; Wakamatsu, Taisuke] Kochi Univ, Grad Sch Integrated Arts & Sci, Agr Sci, Nankoku, Kochi 7838502, Japan; [Fukui, Kenji; Yano, Takato] Osaka Med & Pharmaceut Univ, Fac Med, Dept Biochem, Takatsuki, Osaka 5698686, Japan; [Ta…	Kochi University; Kochi University; Osaka Medical & Pharmaceutical University; Tokyo University of Science; Kochi University	Wakamatsu, T (corresponding author), Kochi Univ, Grad Sch Integrated Arts & Sci, Agr & Marine Sci Program, Nankoku, Kochi 7838502, Japan.	t-wakamatsu@kochi-u.ac.jp	Wakamatsu, Taisuke/AAD-8007-2022	Fukui, Kenji/0000-0003-2463-7578	Kochi University Research and Education Systems	Kochi University Research and Education Systems	This study was supported by the Kochi University Research and Education Systems.		97	0	0	0	0	ELSEVIER	AMSTERDAM	RADARWEG 29, 1043 NX AMSTERDAM, NETHERLANDS	1568-7864	1568-7856		DNA REPAIR	DNA Repair	JAN	2025	145				103804	10.1016/j.dnarep.2024.103804	http://dx.doi.org/10.1016/j.dnarep.2024.103804		2026-12-24	13	Genetics & Heredity; Toxicology
J	Santini, S; Lartigue, A; Alempic, JM; Couté, Y; Belmudes, L; Brazelton, WJ; Lang, SQ; Claverie, JM; Legendre, M; Abergel, C		Santini, Sebastien; Lartigue, Audrey; Alempic, Jean-Marie; Coute, Yohann; Belmudes, Lucid; Brazelton, William J.; Lang, Susan Q.; Claverie, Jean-Michel; Legendre, Matthieu; Abergel, Chantal		Pacmanvirus isolated from the Lost City hydrothermal field extends the concept of transpoviron beyond the family Mimiviridae	ISME JOURNAL		English	Article		pacmanvirus; Asfarviridae; mobile genetic elements; Lost City	SWINE-FEVER VIRUS; GIANT VIRUS; MYRISTOYLATION; SEQUENCE; POLYPROTEIN; PREDICTION; PROMOTERS; ALGORITHM; ALIGNMENT; PROTEINS	The microbial sampling of submarine hydrothermal vents remains challenging, with even fewer studies focused on viruses. Here we report what is to our knowledge the first isolation of a eukaryotic virus from the Lost City hydrothermal field, by co-culture with the laboratory host Acanthamoeba castellanii. This virus, named pacmanvirus lostcity, is closely related to previously isolated pacmanvirus…	[Santini, Sebastien; Lartigue, Audrey; Alempic, Jean-Marie; Claverie, Jean-Michel; Legendre, Matthieu; Abergel, Chantal] Aix Marseille Univ, Informat Genom & Struct, Ctr Natl Rech Sci, IMM,IM2B,IOM,Unite Mixte Rech 7256, F-13288 Marseille 9, France; [Coute, Yohann; Belmudes, Lucid] Univ Grenoble Alpes, INSERM, CEA, UA13 BGE,CNRS,FR2048, F-38000 Grenoble, France; [Brazelton, William J.] Univ Utah,…	Aix-Marseille Universite; Centre National de la Recherche Scientifique (CNRS); Institut National de la Sante et de la Recherche Medicale (Inserm); Communaute Universite Grenoble Alpes; Universite Grenoble Alpes (UGA); CEA; Centre National de la Recherche Scientifique (CNRS); Utah System of Higher Education; University of Utah; Woods Hole Oceanographic Institution	Abergel, C (corresponding author), CNRS AMU, Informat Genom & Struct UMR7256, IMM, IOM,IM2B,BdR, Parc Sci Luminy,13009, F-13288 Marseille, France.	abergel@igs.cnrs-mrs.fr	Claverie, Jean-Michel/AAG-4889-2019; Couté, Yohann/G-2695-2015; Santini, Seb/OUI-5587-2025	Claverie, Jean-Michel/0000-0003-1424-0315; Santini, Sebastien/0000-0001-7087-1950; Abergel, Chantal/0000-0003-1875-4049; Couté, Yohann/0000-0003-3896-6196;	NSF [OCE-1536405/1536702]; GENCI-IDRIS [2023-AD011013526R1]	NSF(National Science Foundation (NSF)); GENCI-IDRIS	We thank Alain Schmitt for all alphafold 2 predictions performed using HPC/AI resources from GENCI-IDRIS (grant 2023-AD011013526R1). We thank the PACA Bioinfo platform for computing support. Microscopy observations were performed at the PiCSL-FBI core facility (Aicha Aouane, IBDM, AMU-Marseille), a member of the France-BioImaging national research infrastructure. MiSeq sequencing was performed by…		87	1	1	1	11	OXFORD UNIV PRESS	OXFORD	GREAT CLARENDON ST, OXFORD OX2 6DP, ENGLAND	1751-7362	1751-7370		ISME J	ISME J.	2026-02-03	2025	19	1			wraf002	10.1093/ismejo/wraf002	http://dx.doi.org/10.1093/ismejo/wraf002			13	Ecology; Microbiology
J	Aljabali, AAA; El-Tanani, M; Alkaraki, A; Mishra, V; Mishra, Y; Tambuwala, MM		Aljabali, Alaa A. A.; El-Tanani, Mohamed; Alkaraki, Almuthanna; Mishra, Vijay; Mishra, Yachana; Tambuwala, Murtaza M.		Ampullaviruses: From Extreme Environments to Biotechnological Innovation	CURRENT PHARMACEUTICAL BIOTECHNOLOGY		English	Review		Ampullaviruses; virophage; archaeal viruses; host-virus interactions; pharmaceutical biotechnology; viral nanotechnology	VIRUS-LIKE PARTICLES; COWPEA MOSAIC-VIRUS; BOTTLE-SHAPED VIRUS; ARCHAEAL VIRUS; DIVERSITY; NANOPARTICLES; STABILITY; GENOME; WORLD	Ampullaviruses are unique among viruses. They live in extreme environments and have special bottle-shaped architecture. These features make them useful tools for biotechnology. These viruses have compact genomes. They encode a range of enzymes and proteins. Their natural environment highlights their suitability for industrial applications. Ongoing research explores ways in which these viruses can…	[Aljabali, Alaa A. A.] Yarmouk Univ, Fac Pharm, Dept Pharmaceut & Pharmaceut Technol, Irbid 21163, Jordan; [El-Tanani, Mohamed; Tambuwala, Murtaza M.] Ras Al Khaimah Med & Hlth Sci Univ, Coll Pharm, Ras Al Khaymah, U Arab Emirates; [Alkaraki, Almuthanna] Yarmouk Univ, Fac Sci, Dept Biol Sci, Irbid 21163, Jordan; [Mishra, Vijay] Lovely Profess Univ, Sch Pharmaceut Sci, Phagwara 144411, Punjab, Ind…	Yarmouk University; Yarmouk University; Lovely Professional University; Lovely Professional University; University of Lincoln	Aljabali, AAA (corresponding author), Yarmouk Univ, Fac Pharm, Dept Pharmaceut & Pharmaceut Technol, Irbid 21163, Jordan.	alaaj@yu.edu.jo	Mishra, Vijay/B-2272-2016; Tambuwala, Murtaza/HNP-0828-2023; Mishra, Yachana/CAE-9700-2022; Aljabali, Alaa/A-6509-2008				Declared none.		114	0	0	1	5	BENTHAM SCIENCE PUBL LTD	SHARJAH	EXECUTIVE STE Y-2, PO BOX 7917, SAIF ZONE, 1200 BR SHARJAH, U ARAB EMIRATES	1389-2010	1873-4316		CURR PHARM BIOTECHNO	Curr. Pharm. Biotechnol.		2025	26	14	2206	2221		10.2174/0113892010325244240916112436	http://dx.doi.org/10.2174/0113892010325244240916112436		2026-09-24	16	Biochemistry & Molecular Biology; Pharmacology & Pharmacy
J	del Arco, A; Becks, L		del Arco, Ana; Becks, Lutz		Virophage infection mode determines ecological and evolutionary changes in a host-virus-virophage system	ISME JOURNAL		English	Article		eukaryotic cell; virophage; virus; chemostat; experimental evolution	RAPID EVOLUTION; POPULATION-DYNAMICS; PARASITE; DIVERSITY	Giant viruses can control their eukaryotic host populations, shaping the ecology and evolution of aquatic microbial communities. Understanding the impact of the viruses' own parasites, the virophages, on the control of microbial communities remains a challenge. Most virophages have two modes of infection. They can exist as free particles coinfecting host cells together with the virus, where they …	[del Arco, Ana; Becks, Lutz] Univ Konstanz, Limnol Inst, Aquat Ecol & Evolut, Univstr 10, D-78464 Konstanz Egg, Germany	University of Konstanz	del Arco, A (corresponding author), Univ Konstanz, Limnol Inst, Aquat Ecol & Evolut, Univstr 10, D-78464 Konstanz Egg, Germany.	delarcoochoa@gmail.com		del Arco Ochoa, Ana Isabel/0000-0002-5690-4979; Becks, Lutz/0000-0002-3885-5253	German Research Foundation (DFG) [AR 1331/2-1]; Zukunftskolleg, University of Konstanz	German Research Foundation (DFG)(German Research Foundation (DFG)); Zukunftskolleg, University of Konstanz	This work was funded by the German Research Foundation (DFG) (AR 1331/2-1) and by the Zukunftskolleg, University of Konstanz, Grant Microbial-mediated protection against virus infections to Ana del Arco.		36	0	0	4	17	OXFORD UNIV PRESS	OXFORD	GREAT CLARENDON ST, OXFORD OX2 6DP, ENGLAND	1751-7362	1751-7370		ISME J	ISME J.	2026-12-17	2024	18	1			wrae237	10.1093/ismejo/wrae237	http://dx.doi.org/10.1093/ismejo/wrae237			9	Ecology; Microbiology
J	Chase, EE; Pitot, T; Bouchard, S; Triplet, S; Przybyla, C; Gobet, A; Desnues, C; Blanc, G		Chase, E. E.; Pitot, T.; Bouchard, S.; Triplet, S.; Przybyla, C.; Gobet, A.; Desnues, C.; Blanc, G.		Viral dynamics in a high-rate algal pond reveals a burst of Phycodnaviridae diversity correlated with episodic algal mortality	MBIO		English	Article		Nucleocytoviricota; polinton-like viruses; virophage; algal bloom; host-virus dynamics; industrial microalgal cultivation	MAJOR CAPSID PROTEIN; DNA-POLYMERASE; VIRUSES; INFECTION; TRANSPOSONS; VIROPHAGE; FEATURES; SUITE	This study explores virus-host dynamics in a unique environment: an industrial high-rate algal pond (HRAP). A wealth of novel DNA algal viruses are revealed, including members of Nucleocytoviricota giant viruses and the enigmatic Preplasmi viricota (e.g., virophages and polinton-like viruses). Several species of single-celled eukaryotic photosynthetic algae are identified (Chlorophyta) as putativ…	[Chase, E. E.; Bouchard, S.; Desnues, C.; Blanc, G.] Inst Mediterraneen Oceanol, Microbiol Environm Biotechnol, Campus Luminy, Marseille, France; [Chase, E. E.; Desnues, C.] Inst Hosp Univ IHU Mediterranee Onfect, Marseille, France; [Chase, E. E.] Univ Tennessee Knoxville, Dept Microbiol, Knoxville, TN 37996 USA; [Pitot, T.] Univ Laval, Dept Biochem Microbiol & Bioinformat, Quebec City, PQ, Canad…	Aix-Marseille Universite; University of Tennessee System; University of Tennessee Knoxville; Laval University; Institut de Recherche pour le Developpement (IRD); Ifremer; Centre National de la Recherche Scientifique (CNRS); Universite de Montpellier	Chase, EE (corresponding author), Inst Mediterraneen Oceanol, Microbiol Environm Biotechnol, Campus Luminy, Marseille, France.;Chase, EE (corresponding author), Inst Hosp Univ IHU Mediterranee Onfect, Marseille, France.;Chase, EE (corresponding author), Univ Tennessee Knoxville, Dept Microbiol, Knoxville, TN 37996 USA.	echase2@utk.edu	Gobet, Angélique/B-7572-2013; Chase, Emily/KYR-8919-2024; Blanc, Guillaume/T-6958-2017	Gobet, Angélique/0000-0003-4204-8451; Pitot, Thomas/0000-0003-3867-3190; PRZYBYLA, Cyrille/0000-0001-8093-8426;	EC | Horizon 2020 Framework Programme (H2020)	EC | Horizon 2020 Framework Programme (H2020)	The authors thank the members of the VASCO2 consortium and the company COLDEP for their support and permission to access the cultures.		83	1	1	4	8	AMER SOC MICROBIOLOGY	WASHINGTON	1752 N ST NW, WASHINGTON, DC 20036-2904 USA		2150-7511		MBIO	mBio	2026-12-11	2024	15	12				10.1128/mbio.02803-24	http://dx.doi.org/10.1128/mbio.02803-24		2026-11-24	19	Microbiology
J	Piedade, GJ; Schön, ME; Lood, C; Fofanov, MV; Wesdorp, EM; Biggs, TEG; Wu, LY; Bolhuis, H; Fischer, MG; Yutin, N; Dutilh, BE; Brussaard, CPD		Piedade, Goncalo J.; Schoen, Max E.; Lood, Cedric; Fofanov, Mikhail V.; Wesdorp, Ella M.; Biggs, Tristan E. G.; Wu, Lingyi; Bolhuis, Henk; Fischer, Matthias G.; Yutin, Natalya; Dutilh, Bas E.; Brussaard, Corina P. D.		Seasonal dynamics and diversity of Antarctic marine viruses reveal a novel viral seascape	NATURE COMMUNICATIONS		English	Article			SOUTHERN-OCEAN; COMMUNITY; VIROPHAGE; TEMPERATURE; POPULATIONS; PERFORMANCE; INFECTION; GENOME; MODELS	The Southern Ocean microbial ecosystem, with its pronounced seasonal shifts, is vulnerable to the impacts of climate change. Since viruses are key modulators of microbial abundance, diversity, and evolution, we need a better understanding of the effects of seasonality on the viruses in this region. Our comprehensive exploration of DNA viral diversity in the Southern Ocean reveals a unique and lar…	[Piedade, Goncalo J.; Wesdorp, Ella M.; Biggs, Tristan E. G.; Bolhuis, Henk; Brussaard, Corina P. D.] NIOZ Royal Netherlands Inst Sea Res, Dept Marine Microbiol & Biogeochem, POB 59, NL-1790 AB Den Burg, Texel, Netherlands; [Piedade, Goncalo J.; Brussaard, Corina P. D.] Univ Amsterdam, Inst Biodivers & Ecosyst Dynam IBED, Dept Freshwater & Marine Ecol, POB 94240, NL-1090 GE Amsterdam, Netherlands…	Utrecht University; Royal Netherlands Institute for Sea Research (NIOZ); University of Amsterdam; Max Planck Society; Friedrich Schiller University of Jena; University of Oxford; Utrecht University; National Institutes of Health (NIH) - USA; NIH National Library of Medicine (NLM)	Piedade, GJ; Brussaard, CPD (corresponding author), NIOZ Royal Netherlands Inst Sea Res, Dept Marine Microbiol & Biogeochem, POB 59, NL-1790 AB Den Burg, Texel, Netherlands.;Piedade, GJ; Brussaard, CPD (corresponding author), Univ Amsterdam, Inst Biodivers & Ecosyst Dynam IBED, Dept Freshwater & Marine Ecol, POB 94240, NL-1090 GE Amsterdam, Netherlands.	goncalo.piedade@nioz.nl; corina.brussaard@nioz.nl	Dutilh, Bas/B-9719-2011; Biggs, Tristan/MGU-8659-2025; Fischer, Matthias/Q-2738-2017; Fofanov, Mikhail/AAU-5721-2021; Bolhuis, Henk/M-6677-2019; Schön, Max Emil/IVV-6656-2023; Lood, Céic/AAJ-9259-2020	Piedade, Gonçalo/0009-0006-3698-551X; Bolhuis, Henk/0000-0002-4772-1898; Schön, Max Emil/0000-0002-4453-4173; Lood, Céic/0000-0001-7826-3378; Brussaard, Corina/0000-0002-6320-9229	Dutch Research Council (NWO) grant ALWPP.2016.019 [ALWPP.2016.019]; POMVIDDY project; Dutch Research Council (NWO), within the Netherlands Polar Programme; British Antarctic Survey, Cambridge, UK [865694]; European Research Council (ERC) [39071386]; Deutsche Forschungsgemeinschaft (DFG, German Research Foundation) [955974]; European Union; Alexander von Humboldt Foundation [12D8623N]; Fonds voor …	Dutch Research Council (NWO) grant ALWPP.2016.019; POMVIDDY project; Dutch Research Council (NWO), within the Netherlands Polar Programme; British Antarctic Survey, Cambridge, UK; European Research Council (ERC)(European Research Council (ERC)); Deutsche Forschungsgemeinschaft (DFG, German Research Foundation)(German Research Foundation (DFG)); European Union(European Union (EU)); Alexander von H…	This work was funded by the POMVIDDY project (grant ALWPP.2016.019 awarded to C.P.D.B.) which was supported by the Dutch Research Council (NWO), within the Netherlands Polar Programme. We are grateful to the British Antarctic Survey, Cambridge, UK, and the MMB-NIOZ technical staff for the logistical and technical support, as well as Nisma Abdelmalik and Monika Krolikowski for field assistance and…		121	9	10	20	73	NATURE PORTFOLIO	BERLIN	HEIDELBERGER PLATZ 3, BERLIN, 14197, GERMANY		2041-1723		NAT COMMUN	Nat. Commun.	2026-10-24	2024	15	1			9192	10.1038/s41467-024-53317-y	http://dx.doi.org/10.1038/s41467-024-53317-y			16	Multidisciplinary Sciences
J	Bessenay, A; Bisio, H; Belmudes, L; Couté, Y; Bertaux, L; Claverie, JM; Abergel, C; Jeudy, S; Legendre, M		Bessenay, Alexandra; Bisio, Hugo; Belmudes, Lucid; Coute, Yohann; Bertaux, Lionel; Claverie, Jean-Michel; Abergel, Chantal; Jeudy, Sandra; Legendre, Matthieu		Complex transcriptional regulations of a hyperparasitic quadripartite system in giant viruses infecting protists	NATURE COMMUNICATIONS		English	Article			DIFFERENTIAL EXPRESSION; READ ALIGNMENT; DNA VIRUSES; RNA-SEQ; GENOME; MIMIVIRUS; VIROPHAGE; HOST; TRANSPOVIRONS; HIGHLIGHTS	Hyperparasitism is a common pattern in nature that is not limited to cellular organisms. Giant viruses infecting protists can be hyperparasitized by smaller ones named virophages. In addition, both may carry episomal DNA molecules known as transpovirons in their particles. They all share transcriptional regulatory elements that dictate the expression of their genes within viral factories built by…	[Bessenay, Alexandra; Bisio, Hugo; Bertaux, Lionel; Claverie, Jean-Michel; Abergel, Chantal; Jeudy, Sandra; Legendre, Matthieu] Aix Marseille Univ, Inst Microbiol Mediterranee, Ctr Natl Rech Sci Informat Genom & Struct IGS, Unite Mixte Rech 7256,FR3479,IM2B,IOM, Marseille, France; [Belmudes, Lucid; Coute, Yohann] Univ Grenoble Alpes, INSERM, CEA, BGE,UA13,FR2048, Grenoble, France; [Bertaux, Lione…	Aix-Marseille Universite; Centre National de la Recherche Scientifique (CNRS); CNRS - National Institute for Biology (INSB); Institut National de la Sante et de la Recherche Medicale (Inserm); CEA; Communaute Universite Grenoble Alpes; Universite Grenoble Alpes (UGA); Centre National de la Recherche Scientifique (CNRS); Aix-Marseille Universite	Jeudy, S; Legendre, M (corresponding author), Aix Marseille Univ, Inst Microbiol Mediterranee, Ctr Natl Rech Sci Informat Genom & Struct IGS, Unite Mixte Rech 7256,FR3479,IM2B,IOM, Marseille, France.	jeudy@igs.cnrs-mrs.fr; legendre@igs.cnrs-mrs.fr	Claverie, Jean-Michel/AAG-4889-2019; Bisio, Hugo/NIU-9356-2025; Couté, Yohann/G-2695-2015	Claverie, Jean-Michel/0000-0003-1424-0315; Legene, Matthieu/0000-0002-8413-2910; Bessenay, Alexana/0009-0001-3893-8657; Bertaux, Lionel/0000-0002-2343-0252; Bisio, Hugo/0000-0002-4585-8874; jeudy, sana/0000-0002-5297-0135; Couté, Yohann/0000-0003-3896-6196	Agence Nationale de la Recherche (French National Research Agency) [505029]; Office of Science of the U.S. Department of Energy [ANR-20-CE11-0001]; French National Research Agency [ANR-10-INBS-08]; GRAL, a program from the Chemistry Biology Health (CBH) Graduate School of University Grenoble Alpes [ANR-17-EURE-0003]; Aix-Marseille University; Agence Nationale de la Recherche (ANR) [ANR-20-CE11-00…	Agence Nationale de la Recherche (French National Research Agency)(Agence Nationale de la Recherche (ANR)); Office of Science of the U.S. Department of Energy(United States Department of Energy (DOE)); French National Research Agency(Agence Nationale de la Recherche (ANR)); GRAL, a program from the Chemistry Biology Health (CBH) Graduate School of University Grenoble Alpes; Aix-Marseille Universi…	The work (proposal 505029, https://doi.org/10.46936/10.25585/60001241) conducted by the U.S. Department of Energy Joint Genome Institute (https://ror.org/04xm1d337), a DOE Office of Science User Facility, is supported by the Office of Science of the U.S. Department of Energy under Contract No. DE-AC02-05CH11231 to C.A. and J.M.C. We thank Matthias Fischer for his support on the proposal. This wor…		101	2	3	2	8	NATURE PORTFOLIO	BERLIN	HEIDELBERGER PLATZ 3, BERLIN, 14197, GERMANY		2041-1723		NAT COMMUN	Nat. Commun.	2026-10-09	2024	15	1			8608	10.1038/s41467-024-52906-1	http://dx.doi.org/10.1038/s41467-024-52906-1			15	Multidisciplinary Sciences
J	Barth, ZK; Hicklin, I; Thézé, J; Takatsuka, J; Nakai, M; Herniou, EA; Brown, AM; Aylward, FO		Barth, Zachary K.; Hicklin, Ian; Theze, Julien; Takatsuka, Jun; Nakai, Madoka; Herniou, Elisabeth A.; Brown, Anne M.; Aylward, Frank O.		Genomic analysis of hyperparasitic viruses associated with entomopoxviruses	VIRUS EVOLUTION		English	Article		entomopoxvirus; polinton-like virus; viral satellite; virophage	SINGLE-STRANDED-DNA; PHYLOGENETIC ANALYSIS; DROSOPHILA TELOMERES; HOMING ENDONUCLEASES; TRANSPOSONS; ORIGIN; EVOLUTION; INFECTION; VIROPHAGE; INSIGHTS	Polinton-like viruses (PLVs) are a diverse group of small integrative dsDNA viruses that infect diverse eukaryotic hosts. Many PLVs are hypothesized to parasitize viruses in the phylum Nucleocytoviricota for their own propagation and spread. Here, we analyze the genomes of novel PLVs associated with the occlusion bodies of entomopoxvirus (EPV) infections of two separate lepidopteran hosts. The pr…	[Barth, Zachary K.] Virginia Tech, Dept Biol Sci, 926 West Campus Dr, Blacksburg, VA 24061 USA; [Barth, Zachary K.; Brown, Anne M.] Virginia Tech, Dept Biochem, Blacksburg, VA 24061 USA; [Theze, Julien] Univ Clermont Auvergne, INRAE, VetAgro Sup, UMR EPIA, St Genes Champanelle, France; [Takatsuka, Jun] Forestry & Forest Prod Res Inst, Tsukuba, Ibaraki 3058687, Japan; [Nakai, Madoka] Tokyo Univ Ag…	Virginia Polytechnic Institute & State University; Virginia Polytechnic Institute & State University; INRAE; Universite Clermont Auvergne (UCA); VetAgro Sup; Forestry & Forest Products Research Institute - Japan; Tokyo University of Agriculture & Technology; Universite de Tours; Centre National de la Recherche Scientifique (CNRS); Virginia Polytechnic Institute & State University; Virginia Polyte…	Barth, ZK (corresponding author), Virginia Tech, Dept Biol Sci, 926 West Campus Dr, Blacksburg, VA 24061 USA.;Aylward, FO (corresponding author), Virginia Tech, Ctr Emerging Zoonot & Arthropod Borne Pathogens, 926 West Campus Dr, Blacksburg, VA 24061 USA.	zbarth@vt.edu; faylward@vt.edu	Barth, Zachary/JCP-1492-2023; Herniou, Elisabeth/B-3786-2016; Takatsuka, Jun/AGB-5515-2022	Barth, Zachary/0000-0002-1321-306X; Herniou, Elisabeth/0000-0001-5362-6056; Takatsuka, Jun/0000-0002-8830-2876; Aylward, Frank/0000-0002-1279-4050	National Science Foundation [CAREER-2141862]; National Institutes of Health [1R35GM147290-01]	National Science Foundation(National Science Foundation (NSF)); National Institutes of Health(United States Department of Health & Human ServicesNational Institutes of Health (NIH) - USA)	This work was supported by grants from the National Science Foundation (CAREER-2141862 to FOA) and National Institutes of Health (1R35GM147290-01 to FOA).		91	2	2	1	6	OXFORD UNIV PRESS	OXFORD	GREAT CLARENDON ST, OXFORD OX2 6DP, ENGLAND		2057-1577		VIRUS EVOL	Virus Evol.	2026-08-02	2024	10	1			veae051	10.1093/ve/veae051	http://dx.doi.org/10.1093/ve/veae051		2026-08-24	15	Virology
J	Nunes, GHP; Oliveira, JD; Essus, VA; Guimaraes, AJ; Pontes, B; Cortines, JR		Nunes, Gabriel Henrique Pereira; Oliveira, Juliana dos Santos; Essus, Victor Alejandro; Guimaraes, Allan J.; Pontes, Bruno; Cortines, Juliana Reis		Cytopathic effects in Mimivirus infection: understanding the kinetics of virus-cell interaction	MEMORIAS DO INSTITUTO OSWALDO CRUZ		English	Article		giant virus; virus and host interaction; cytopathic effect; Mimivirus; Tupanvirus; replication cycle	GIANT VIRUS; VIROPHAGE; AMEBAS	BACKGROUND Giant viruses have brought new insights into different aspects of virus-cell interactions. The resulting cytopathic effects from these interactions are one of the main aspects of infection assessment in a laboratory routine, mainly reflecting on the morphological features of an infected cell. OBJECTIVES In this work, we follow the entire kinetics of the cytopathic effect in cells infec…	[Nunes, Gabriel Henrique Pereira; Oliveira, Juliana dos Santos; Essus, Victor Alejandro; Cortines, Juliana Reis] Univ Fed Rio De Janeiro, Dept Virol, Lab Virol & Espectrometria Massas, Inst Microbiol Paulo Goes, Rio De Janeiro, RJ, Brazil; [Guimaraes, Allan J.] Univ Fed Fluminense, Dept Microbiol & Parasitol, Inst Biomed, Niteroi, RJ, Brazil; [Pontes, Bruno] Univ Fed Rio De Janeiro, Inst Ciencias…	Universidade Federal do Rio de Janeiro; Universidade Federal Fluminense; Universidade Federal do Rio de Janeiro; University of Connecticut	Cortines, JR (corresponding author), Univ Fed Rio De Janeiro, Dept Virol, Lab Virol & Espectrometria Massas, Inst Microbiol Paulo Goes, Rio De Janeiro, RJ, Brazil.;Pontes, B (corresponding author), Univ Fed Rio De Janeiro, Inst Ciencias Biomed, Rio De Janeiro, RJ, Brazil.;Pontes, B (corresponding author), Ctr Nacl Biol Estrutural & Bioimagem, Rio De Janeiro, RJ, Brazil.;Cortines, JR (correspondin…	bpontes@icb.ufrj.br; cortines@micro.ufrj.br	Pontes, Bruno/L-5121-2015; Guimaraes, Allan/E-2160-2014; Oliveira, Juliana/KTI-4264-2024; Cortines, Juliana/V-3997-2019; Essus, Victor/GRJ-6279-2022	Pontes, Bruno/0000-0002-0831-1204; Guimaraes, Allan/0000-0002-2856-9667; Cortines, Juliana/0000-0003-2481-9267;			ACKNOWLEDGEMENTS To Dr Maulori Curie Cabral for fruitful discussions and for sharing materials for this manuscript.		49	3	3	0	2	FUNDACO OSWALDO CRUZ	RIO DE JANEIRO, RJ	AV BRASIL 4365, 21045-900 RIO DE JANEIRO, RJ, BRAZIL	0074-0276	1678-8060		MEM I OSWALDO CRUZ	Mem. Inst. Oswaldo Cruz		2024	119				e230186	10.1590/0074-02760230186	http://dx.doi.org/10.1590/0074-02760230186			12	Parasitology; Tropical Medicine
J	Krupovic, M; Kuhn, JH; Fischer, MG; Koonin, EV; Redrejo, M		Krupovic, Mart; Kuhn, Jens H.; Fischer, Matthias G.; V. Koonin, Eugene; Redrejo, Modesto		Natural history of eukaryotic DNA viruses with double jelly- roll major capsid proteins	PROCEEDINGS OF THE NATIONAL ACADEMY OF SCIENCES OF THE UNITED STATES OF AMERICA		English	Article		polintons; virophages; adenovirus; protein- primed family B- DNA polymerase; deubiquitinylase	MOBILE GENETIC ELEMENTS; CYSTEINE PROTEASES; TERMINAL PROTEIN; FAMILY; GENOME; POLYMERASES; TRANSPOVIRONS; TRANSPOSONS; EVOLUTION; SEQUENCE	The phylum Preplasmiviricota (kingdom Bamfordvirae , realm Varidnaviria ) is a broad assemblage of diverse viruses with comparatively short double - stranded DNA genomes (<50 kbp) that produce icosahedral capsids built from double jelly - roll major capsid proteins. Preplasmiviricots infect hosts from all cellular domains, testifying to their ancient origin, and, in particular, are associated wit…	[Krupovic, Mart] Univ Paris Cite, Inst Pasteur, Archaeal Virol Unit, F-75015 Paris, France; [Kuhn, Jens H.] NIH, Natl Inst Allergy & Infect Dis, Integrated Res Facil Ft Detrick, Frederick, MD 21702 USA; [Fischer, Matthias G.] Max Planck Inst Med Res, Dept Biomol Mech, D-69120 Heidelberg, Germany; [V. Koonin, Eugene] NIH, Natl Lib Med, Natl Ctr Biotechnol Informat, Bethesda, MD 20894 USA	Pasteur Network; Universite Paris Cite; Institut Pasteur Paris; National Institutes of Health (NIH) - USA; NIH National Institute of Allergy & Infectious Diseases (NIAID); Max Planck Society; National Institutes of Health (NIH) - USA; NIH National Library of Medicine (NLM)	Krupovic, M (corresponding author), Univ Paris Cite, Inst Pasteur, Archaeal Virol Unit, F-75015 Paris, France.;Koonin, EV (corresponding author), NIH, Natl Lib Med, Natl Ctr Biotechnol Informat, Bethesda, MD 20894 USA.	mart.krupovic@pasteur.fr; koonin@ncbi.nlm.nih.gov	Kuhn, Jens H/B-7615-2011; Fischer, Matthias/Q-2738-2017; Krupovic, Mart/I-4209-2012	Kuhn, Jens H/0000-0002-7800-6045; Fischer, Matthias/0000-0002-4014-3626; Krupovic, Mart/0000-0001-5486-0098	L'Agence Nationale de la Recherche [ANR-23-CE02-0022]; Intramural Research Program of the NIH (National Library of Medicine); Laulima Government Solutions, Limited Liability Company (LLC); U.S. National Institute of Allergy and Infectious Diseases [HHSN272201800013C]; Laulima Government Solutions, LLC [HHSN272201800013C]	L'Agence Nationale de la Recherche(Agence Nationale de la Recherche (ANR)); Intramural Research Program of the NIH (National Library of Medicine); Laulima Government Solutions, Limited Liability Company (LLC); U.S. National Institute of Allergy and Infectious Diseases(United States Department of Health & Human ServicesNational Institutes of Health (NIH) - USANIH National Institute of Allergy & In…	This work was supported by a grant from l'Agence Nationale de la Recherche (ANR-23-CE02-0022) to M.K. E.V.K. is supported through the Intramural Research Program of the NIH (National Library of Medicine). This work was supported in part through a Laulima Government Solutions, Limited Liability Company (LLC), prime contract with the U.S. National Institute of Allergy and Infectious Diseases under …		71	7	7	3	9	NATL ACAD SCIENCES	WASHINGTON	2101 CONSTITUTION AVE NW, WASHINGTON, DC 20418 USA	0027-8424	1091-6490		P NATL ACAD SCI USA	Proc. Natl. Acad. Sci. U. S. A.	2026-06-04	2024	121	23			e2405771121	10.1073/pnas.2405771121	http://dx.doi.org/10.1073/pnas.2405771121			9	Multidisciplinary Sciences
J	Stephens, D; Faghihi, Z; Moniruzzaman, M		Stephens, Danae; Faghihi, Zahra; Moniruzzaman, Mohammad		Widespread occurrence and diverse origins of polintoviruses influence lineage-specific genome dynamics in stony corals	VIRUS EVOLUTION		English	Article		Scleractinia; coral-virus interactions; polintons; polintovirus; polinton-like virus; endogenous viruses; integrated viral elements; coral; stony coral	VIRUS-LIKE PARTICLES; DNA TRANSPOSONS; CLIMATE-CHANGE; EVOLUTION; PALEOVIROLOGY; DISEASES; ENEMY; REEFS; HOST	Stony corals (Order: Scleractinia) are central to vital marine habitats known as coral reefs. Numerous stressors in the Anthropocene are contributing to the ongoing decline in coral reef health and coverage. While viruses are established modulators of marine microbial dynamics, their interactions within the coral holobiont and impact on coral health and physiology remain unclear. To address this …	[Stephens, Danae; Faghihi, Zahra; Moniruzzaman, Mohammad] Univ Miami, Rosenstiel Sch Marine Atmospher & Earth Sci, Dept Marine Biol & Ecol, 4600 Rickenbacker Causeway, Miami, FL 33149 USA	University of Miami	Moniruzzaman, M (corresponding author), Univ Miami, Rosenstiel Sch Marine Atmospher & Earth Sci, Dept Marine Biol & Ecol, 4600 Rickenbacker Causeway, Miami, FL 33149 USA.	m.monir@miami.edu	Moniruzzaman, Mohammad/H-8914-2019	Moniruzzaman, Mohammad/0000-0001-9337-3874; Stephens, Danae/0009-0000-0256-5556	Rosenstiel School of Marine, Atmospheric, and Earth Science, University of Miami	Rosenstiel School of Marine, Atmospheric, and Earth Science, University of Miami	MM and DS are funded by the Rosenstiel School of Marine, Atmospheric, and Earth Science, University of Miami.		101	4	4	2	5	OXFORD UNIV PRESS	OXFORD	GREAT CLARENDON ST, OXFORD OX2 6DP, ENGLAND		2057-1577		VIRUS EVOL	Virus Evol.	2026-05-28	2024	10	1			veae039	10.1093/ve/veae039	http://dx.doi.org/10.1093/ve/veae039		2026-05-24	13	Virology
J	Arthofer, P; Panhölzl, F; Delafont, V; Hay, A; Reipert, S; Cyran, N; Wienkoop, S; Willemsen, A; Sifaoui, I; Arberas-Jiménez, I; Schulz, F; Lorenzo-Morales, J; Horn, M		Arthofer, Patrick; Panhoelzl, Florian; Delafont, Vincent; Hay, Alban; Reipert, Siegfried; Cyran, Norbert; Wienkoop, Stefanie; Willemsen, Anouk; Sifaoui, Ines; Arberas-Jimenez, Inigo; Schulz, Frederik; Lorenzo-Morales, Jacob; Horn, Matthias		A giant virus infecting the amoeboflagellate Naegleria	NATURE COMMUNICATIONS		English	Article			SEQUENCE ALIGNMENT; MARINE VIRUSES; VIROPHAGE; PROTEIN; GENOME; COMPLEMENT; MECHANISMS; MICROSCOPY; EVOLUTION; MIMIVIRUS	Giant viruses (Nucleocytoviricota) are significant lethality agents of various eukaryotic hosts. Although metagenomics indicates their ubiquitous distribution, available giant virus isolates are restricted to a very small number of protist and algal hosts. Here we report on the first viral isolate that replicates in the amoeboflagellate Naegleria. This genus comprises the notorious human pathogen…	[Arthofer, Patrick; Panhoelzl, Florian; Willemsen, Anouk; Horn, Matthias] Univ Vienna, Ctr Microbiol & Environm Syst Sci, Div Microbial Ecol, Vienna, Austria; [Arthofer, Patrick] Univ Vienna, Doctoral Sch Microbiol & Environm Sci, Vienna, Austria; [Delafont, Vincent; Hay, Alban] Univ Poitiers, Ecol & Biol Interact Lab EBI, Microorganisms Hosts & Environm Team, CNRS UMR, Poitiers, France; [Reipert…	University of Vienna; University of Vienna; Universite de Poitiers; Centre National de la Recherche Scientifique (CNRS); University of Vienna; University of Vienna; Universidad de la Laguna; Universidad de la Laguna; Instituto de Salud Carlos III; United States Department of Energy (DOE); Lawrence Berkeley National Laboratory	Horn, M (corresponding author), Univ Vienna, Ctr Microbiol & Environm Syst Sci, Div Microbial Ecol, Vienna, Austria.	matthias.horn@univie.ac.at	; Willeen, Anouk/H-7892-2012; Wienkoop, Stefanie/H-7509-2014; Lorenzo-Morales, Jacob/H-4458-2019; Schulz, Frederik/HOF-4050-2023; Sifaoui, INES/AAU-5424-2020; Arberas-Jiménez, Iñigo/AAD-7464-2022; Delafont, Vincent/LUY-5389-2024; Horn, Matthias/G-1136-2011	Reipert, Siegfried/0000-0002-2043-3562; Willeen, Anouk/0000-0002-8511-3244; Wienkoop, Stefanie/0000-0003-3575-813X; Sifaoui, INES/0000-0002-5649-8333; Arberas-Jiménez, Iñigo/0000-0003-1450-1458; Hay, Alban/0009-0002-8768-7513; Delafont, Vincent/0000-0003-1111-2916;	Austrian Science Fund [DOC 69-B, P37198-B]; European Union; Region of Nouvelle Aquitaine; Consorcio Centro de Investigacion Biomedica de Enfermedades Infecciosas (CIBERINFEC); Instituto de Salud Carlos III [891572]; Cabildo Insular de Tenerife 2023-2028, Ministerio de Sanidad, Spain; Office of Science of the U.S. Department of Energy; Austrian Science Fund (FWF); [CB21/13/00100]; [DE-AC02-05CH112…	Austrian Science Fund(Austrian Science Fund (FWF)); European Union(European Union (EU)); Region of Nouvelle Aquitaine; Consorcio Centro de Investigacion Biomedica de Enfermedades Infecciosas (CIBERINFEC); Instituto de Salud Carlos III(Instituto de Salud Carlos IIISpanish GovernmentInstituto Politecnico Nacional - Mexico); Cabildo Insular de Tenerife 2023-2028, Ministerio de Sanidad, Spain; Office…	We thank Martina Michalikova for valuable feedback during the writing of the manuscript and Bela Hausmann sequencing and for help with bioinformatics and R. The Life Science Compute Cluster at the University of Vienna (LiSC; https://lisc.univie.ac.at/) was used for computational analysis. We thank our funders: Austrian Science Fund (doc. funds project MAINTAIN, DOC 69-B to MH; project P37198-B to…		74	7	7	1	9	NATURE PORTFOLIO	BERLIN	HEIDELBERGER PLATZ 3, BERLIN, 14197, GERMANY		2041-1723		NAT COMMUN	Nat. Commun.	2026-04-24	2024	15	1			3307	10.1038/s41467-024-47308-2	http://dx.doi.org/10.1038/s41467-024-47308-2			13	Multidisciplinary Sciences
J	Ni, YM; Chu, T; Yan, SL; Wang, YJ		Ni, Yimin; Chu, Ting; Yan, Shuling; Wang, Yongjie		Forty-nine metagenomic-assembled genomes from an aquatic virome expand Caudoviricetes by 45 potential new families and the newly uncovered Gossevirus of Bamfordvirae	JOURNAL OF GENERAL VIROLOGY		English	Article		bacteriophage; Gossevirus; marine environment; metavirome	VIRUSES; PROTEIN; ALIGNMENT	Twenty complete genomes (29-63 kb) and 29 genomes with an estimated completeness of over 90 % (30-90 kb) were identified for novel dsDNA viruses in the Yangshan Harbor metavirome. These newly discovered viruses contribute to the expansion of viral taxonomy by introducing 46 potential new families. Except for one virus, all others belong to the class Caudoviricetes. The exception is a novel member…	[Ni, Yimin; Chu, Ting; Wang, Yongjie] Shanghai Ocean Univ, Coll Food Sci & Technol, Shanghai, Peoples R China; [Yan, Shuling] Philipps Univ Marburg, Entwicklungsgenet & Zellbiol Tiere, Marburg, Germany; [Wang, Yongjie] Qingdao Marine Sci & Technol Ctr, Lab Marine Biol & Biotechnol, Qingdao, Peoples R China; [Wang, Yongjie] Minist Agr & Rural Affairs, Lab Qual & Safety Risk Assessment Aquat Prod S…	Shanghai Ocean University; Philipps University Marburg	Wang, YJ (corresponding author), Shanghai Ocean Univ, Coll Food Sci & Technol, Shanghai, Peoples R China.;Wang, YJ (corresponding author), Qingdao Marine Sci & Technol Ctr, Lab Marine Biol & Biotechnol, Qingdao, Peoples R China.;Wang, YJ (corresponding author), Minist Agr & Rural Affairs, Lab Qual & Safety Risk Assessment Aquat Prod Stora, Shanghai, Peoples R China.	yjwang@shou.edu.cn	Wang, Yongjie/C-2243-2009	Wang, Yongjie/0000-0002-7209-585X; Ni, YiMin/0000-0003-0038-6268	National Natural Science Foundation of China [32370151, 41376135]	National Natural Science Foundation of China(National Natural Science Foundation of China (NSFC))	Funding information Y.W. was supported by the National Natural Science Foundation of China (32370151, 41376135) .		80	2	2	3	8	MICROBIOLOGY SOC	LONDON	14-16 MEREDITH ST, LONDON, ENGLAND	0022-1317	1465-2099		J GEN VIROL	J. Gen. Virol.		2024	105	3			1967	10.1099/jgv.0.001967	http://dx.doi.org/10.1099/jgv.0.001967			11	Biotechnology & Applied Microbiology; Virology
J	Koslová, A; Hackl, T; Bade, F; Kasikovic, AS; Barenhoff, K; Schimm, F; Mersdorf, U; Fischer, MG		Koslova, Anna; Hackl, Thomas; Bade, Felix; Kasikovic, Alexander Sanchez; Barenhoff, Karina; Schimm, Fiona; Mersdorf, Ulrike; Fischer, Matthias G.		Endogenous virophages are active and mitigate giant virus infection in the marine protist Cafeteria burkhardae	PROCEEDINGS OF THE NATIONAL ACADEMY OF SCIENCES OF THE UNITED STATES OF AMERICA		English	Article		virophage; giant virus; protist; antiviral defense; microbial ecology	DNA VIRUSES; GENOME; TRANSPOSONS; PARASITE; ELEMENTS	Endogenous viral elements (EVEs) are common genetic passengers in various protists. Some EVEs represent viral fossils, whereas others are still active. The marine heterotrophic flagellate Cafeteria burkhardae contains several EVE types related to the virophage mavirus, a small DNA virus that parasitizes the lytic giant virus CroV. We hypothesized that endogenous virophages may act as an antiviral…	[Koslova, Anna; Bade, Felix; Kasikovic, Alexander Sanchez; Barenhoff, Karina; Schimm, Fiona; Mersdorf, Ulrike; Fischer, Matthias G.] Max Planck Inst Med Res, Dept Biomol Mech, D-69120 Heidelberg, Germany; [Hackl, Thomas] Univ Groningen, Groningen Inst Evolutionary Life Sci, Fac Sci & Engn, NL-9747 AG Groningen, Netherlands	Max Planck Society; University of Groningen	Fischer, MG (corresponding author), Max Planck Inst Med Res, Dept Biomol Mech, D-69120 Heidelberg, Germany.	mfischer@mr.mpg.de	Fischer, Matthias/Q-2738-2017; Koslova, Anna/AAM-1402-2021	Fischer, Matthias/0000-0002-4014-3626; Hackl, Thomas/0000-0002-0022-320X; Koslova, Anna/0000-0002-6538-8005	Max Planck Society; Gordon and Betty Moore Foundation [5734]; EMBO postdoctoral fellowship [ALTF 1150-2018]	Max Planck Society(Max Planck SocietyInstituto Politecnico Nacional - Mexico); Gordon and Betty Moore Foundation(Gordon & Betty Moore Foundation); EMBO postdoctoral fellowship(European Molecular Biology Organization (EMBO))	ACKNOWLEDGMENTS. This work was supported by the Max Planck Society, a grant from the Gordon and Betty Moore Foundation (Grant ID: 5734) , and an EMBO postdoctoral fellowship to AK (ALTF 1150-2018) . We would like to thank the staff of the Max Planck Genome Centre Cologne for excellent assistance with sequencing and the Roscoff Culture Collection, Curtis Suttle, Amy Chan, and Dave Caron for availa…		53	11	11	3	11	NATL ACAD SCIENCES	WASHINGTON	2101 CONSTITUTION AVE NW, WASHINGTON, DC 20418 USA	0027-8424	1091-6490		P NATL ACAD SCI USA	Proc. Natl. Acad. Sci. U. S. A.	2026-03-05	2024	121	11			e2314606121	10.1073/pnas.2314606121	http://dx.doi.org/10.1073/pnas.2314606121			11	Multidisciplinary Sciences
J	Barreat, JGN; Katzourakis, A		Barreat, Jose Gabriel Nino; Katzourakis, Aris		Ecological and evolutionary dynamics of cell-virus-virophage systems	PLOS COMPUTATIONAL BIOLOGY		English	Article			GIANT VIRUS; PROVIROPHAGES; ORIGIN; DEATH	Microbial eukaryotes, giant viruses and virophages form a unique hyperparasitic system. Virophages are parasites of the virus transcription machinery and can interfere with virus replication, resulting in a benefit to the eukaryotic host population. Surprisingly, virophages can integrate into the genomes of their cell or virus hosts, and have been shown to reactivate during coinfection. This rais…	[Barreat, Jose Gabriel Nino; Katzourakis, Aris] Univ Oxford, Dept Biol, Oxford, England	University of Oxford	Katzourakis, A (corresponding author), Univ Oxford, Dept Biol, Oxford, England.	aris.katzourakis@biology.ox.ac.uk	; Katzourakis, Aris/K-4488-2012	Nino Barreat, Jose Gabriel/0000-0002-4589-9473; Katzourakis, Aris/0000-0003-3328-6204	National Academy of Medicine of Venezuela; Pembroke College, Oxford; Dr. Jose Gregorio Hernandez Award; European Research Council [101001623-PALVIREVOL]	National Academy of Medicine of Venezuela; Pembroke College, Oxford; Dr. Jose Gregorio Hernandez Award; European Research Council(European Research Council (ERC))	This work was supported by the National Academy of Medicine of Venezuela (https://academianacionaldemedicina.org) and Pembroke College, Oxford (https://www.pmb.ox.ac.uk) with a doctoral training scholarship to J.G.N.B (Dr. Jose Gregorio Hernandez Award), and the European Research Council (https://erc.europa.eu/homepage) with grant no. 101001623-PALVIREVOL to A.K. The funders had no role in study …		51	3	3	0	5	PUBLIC LIBRARY SCIENCE	SAN FRANCISCO	1160 BATTERY STREET, STE 100, SAN FRANCISCO, CA 94111 USA	1553-734X	1553-7358		PLOS COMPUT BIOL	PLoS Comput. Biol.	FEB	2024	20	2			e1010925	10.1371/journal.pcbi.1010925	http://dx.doi.org/10.1371/journal.pcbi.1010925			23	Biochemical Research Methods; Mathematical & Computational Biology
J	del Arco, A; Fischer, MG; Becks, L		del Arco, Ana; Fischer, Matthias G.; Becks, Lutz		Evolution of exploitation and replication of giant viruses and virophages	VIRUS EVOLUTION		English	Article		giant virus; cafeteria burkardae; virophage; evolution; persistence	ANTAGONISTIC COEVOLUTION; TRANSMISSION MODES; VIRULENCE; DYNAMICS; PARASITES; BACTERIA; HYPERPARASITISM; COST	Tripartite biotic interactions are inherently complex, and the strong interdependence of species and often one-sided exploitation can make these systems vulnerable to extinction. The persistence of species depends then on the balance between exploitation and avoidance of exploitation beyond the point where sustainable resource use is no longer possible. We used this general prediction to test the…	[del Arco, Ana; Becks, Lutz] Univ Konstanz, Limnol Inst, Aquat Ecol & Evolut, Mainaustr 252, D-78464 Konstanz Egg, Germany; [Fischer, Matthias G.] Max Planck Inst Med Res, Jahnstr 29, D-69120 Heidelberg, Germany	University of Konstanz; Max Planck Society	del Arco, A (corresponding author), Univ Konstanz, Limnol Inst, Aquat Ecol & Evolut, Mainaustr 252, D-78464 Konstanz Egg, Germany.	delarcoochoa@gmail.com	; Fischer, Matthias/Q-2738-2017	del Arco Ochoa, Ana Isabel/0000-0002-5690-4979; Fischer, Matthias/0000-0002-4014-3626	Gordon and Betty Moore Foundation [5734]; German Research Foundation (DFG) [AR 1331/2-1]	Gordon and Betty Moore Foundation(Gordon & Betty Moore Foundation); German Research Foundation (DFG)(German Research Foundation (DFG))	This work was funded by Gordon and Betty Moore Foundation (Grant #5734 to M.G.F. and L.B.). In addition, this work was supported by the German Research Foundation (DFG) (AR 1331/2-1 to to A.d.A.).		64	3	3	0	8	OXFORD UNIV PRESS	OXFORD	GREAT CLARENDON ST, OXFORD OX2 6DP, ENGLAND		2057-1577		VIRUS EVOL	Virus Evol.	2026-04-01	2024	10	1			veae021	10.1093/ve/veae021	http://dx.doi.org/10.1093/ve/veae021		2026-04-24	10	Virology
J	Mohan, NH; Gupta, VK; Pathak, P		Mohan, Narayana H.; Gupta, Vivek Kumar; Pathak, Prajwalita		Can virophages be used for management of viral infections?	MEDICAL HYPOTHESES		English	Article		V irophages; Viruses; Host cell survival; In vitro testing; Treatment	BLOOD-BRAIN-BARRIER; VIRUS	Virophages parasitizing giant viruses have been reported in the members of Kingdom Protista. Hyperparasites such as bacteriophages and predators have been used to control bacterial infections and insect pests, respectively. Presently, it is proposed to use the virophages for management of viral infections in humans and animals, especially in terminally ill patients with grave prognosis. It is hyp…	[Mohan, Narayana H.; Gupta, Vivek Kumar; Pathak, Prajwalita] ICAR Natl Res Ctr Pig, Gauhati 781131, Assam, India	Indian Council of Agricultural Research (ICAR); ICAR - National Research Centre on Pig	Mohan, NH; Gupta, VK (corresponding author), ICAR Natl Res Ctr Pig, Gauhati 781131, Assam, India.	mohannh.icar@nic.in; vivek.gupta@icar.gov.in							20	0	0	0	6	ELSEVIER	AMSTERDAM	RADARWEG 29, 1043 NX AMSTERDAM, NETHERLANDS	0306-9877	1532-2777		MED HYPOTHESES	Med. Hypotheses	JAN	2024	182				111250	10.1016/j.mehy.2023.111250	http://dx.doi.org/10.1016/j.mehy.2023.111250		2026-12-23	3	Medicine, Research & Experimental
J	Koonin, EV; Fischer, MG; Kuhn, JH; Krupovic, M		Koonin, Eugene V.; Fischer, Matthias G.; Kuhn, Jens H.; Krupovic, Mart		The polinton-like supergroup of viruses: evolution, molecular biology, and taxonomy	MICROBIOLOGY AND MOLECULAR BIOLOGY REVIEWS		English	Review		polinton; polinton-like virus; virophage; adenovirus; transpovirion; virus taxonomy	TRANSPOSABLE ELEMENTS; CYSTEINE PROTEASES; DNA TRANSPOSONS; VIROPHAGE; GENOME; TRANSPOVIRONS; EUKARYOTES; FAMILY; PROVIROPHAGES; TETRAHYMENA	Polintons are 15-20 kb-long self-synthesizing transposons that are widespread in eukaryotic, and in particular protist, genomes. Apart from a transposase and a protein-primed DNA polymerase, polintons encode homologs of major and minor jelly-roll capsid proteins, DNA-packaging ATPases, and proteases involved in capsid maturation of diverse eukaryotic viruses of kingdom Bamfordvirae. Given the con…	[Koonin, Eugene V.] Natl Ctr Biotechnol Informat, NIH, Natl Lib Med, Bethesda, MD 20894 USA; [Fischer, Matthias G.] Max Planck Inst Med Res, Dept Biomol Mech, Heidelberg, Germany; [Kuhn, Jens H.] NIAID, NIH, Div Clin Res, Integrated Res Facil Ft Detrick, Frederick, MD USA; [Krupovic, Mart] Univ Paris Cite, Inst Pasteur, Archaeal Virol Unit, Paris, France	National Institutes of Health (NIH) - USA; NIH National Library of Medicine (NLM); Max Planck Society; National Institutes of Health (NIH) - USA; NIH National Institute of Allergy & Infectious Diseases (NIAID); Pasteur Network; Universite Paris Cite; Institut Pasteur Paris	Koonin, EV (corresponding author), Natl Ctr Biotechnol Informat, NIH, Natl Lib Med, Bethesda, MD 20894 USA.;Krupovic, M (corresponding author), Univ Paris Cite, Inst Pasteur, Archaeal Virol Unit, Paris, France.	koonin@ncbi.nlm.nih.gov; mart.krupovic@pasteur.fr	Kuhn, Jens H/B-7615-2011; Krupovic, Mart/I-4209-2012; Fischer, Matthias/Q-2738-2017	Kuhn, Jens H/0000-0002-7800-6045; Krupovic, Mart/0000-0001-5486-0098; Fischer, Matthias/0000-0002-4014-3626	HHS | National Institutes of Health (NIH)	HHS | National Institutes of Health (NIH)(United States Department of Health & Human ServicesNational Institutes of Health (NIH) - USAOffice of the Administrator (NIH))	HHS | National Institutes of Health (NIH) Intramural Research Program Eugene V. Koonin		96	12	12	6	16	AMER SOC MICROBIOLOGY	WASHINGTON	1752 N ST NW, WASHINGTON, DC 20036-2904 USA	1092-2172	1098-5557		MICROBIOL MOL BIOL R	Microbiol. Mol. Biol. Rev.	2026-09-26	2024	88	3				10.1128/mmbr.00086-23	http://dx.doi.org/10.1128/mmbr.00086-23		2026-07-24	23	Microbiology
J	Tokarz-Deptula, B; Chrzanowska, S; Baraniecki, L; Gurgacz, N; Stosik, M; Sobolewski, J; Deptula, W		Tokarz-Deptula, Beata; Chrzanowska, Sara; Baraniecki, Lukasz; Gurgacz, Natalia; Stosik, Michal; Sobolewski, Jaroslaw; Deptula, Wieslaw		Virophages, Satellite Viruses, Virophage Replication and Its Effects and Virophage Defence Mechanisms for Giant Virus Hosts and Giant Virus Defence Systems against Virophages	INTERNATIONAL JOURNAL OF MOLECULAR SCIENCES		English	Review		virophages; satellite viruses; giant viruses; virophage defence mechanisms for giant virus hosts; defence systems of giant viruses	MIMIVIRUS	In this paper, the characteristics of 40 so far described virophages-parasites of giant viruses-are given, and the similarities and differences between virophages and satellite viruses, which also, like virophages, require helper viruses for replication, are described. The replication of virophages taking place at a specific site-the viral particle factory of giant viruses-and its consequences ar…	[Tokarz-Deptula, Beata; Chrzanowska, Sara; Baraniecki, Lukasz; Gurgacz, Natalia] Univ Szczecin, Inst Biol, PL-71412 Szczecin, Poland; [Stosik, Michal] Univ Zielona Gora, Inst Biol Sci, Fac Biol Sci, PL-65516 Zielona Gora, Poland; [Sobolewski, Jaroslaw; Deptula, Wieslaw] Nicolaus Copernicus Univ Torun, Inst Vet Med, Fac Biol & Vet Sci, PL-87100 Torun, Poland	University of Szczecin; University of Zielona Gora; Nicolaus Copernicus University	Tokarz-Deptula, B (corresponding author), Univ Szczecin, Inst Biol, PL-71412 Szczecin, Poland.;Deptula, W (corresponding author), Nicolaus Copernicus Univ Torun, Inst Vet Med, Fac Biol & Vet Sci, PL-87100 Torun, Poland.	beata.tokarz-deptula@usz.edu.pl; lukaszjozefbaraniecki@gmail.com; m.stosik@outlook.com; jsobolewski@umk.pl; wieslawdeptula@umk.pl	Baraniecki, Łukasz/LQL-1069-2024; Deptuła, Wiesław/E-1071-2012	Baraniecki, Łukasz/0000-0002-3765-7984; Sobolewski, Jarosław/0000-0002-0044-6956; Gurgacz, Natalia/0000-0001-6920-929X; Stosik, Michał/0000-0003-3866-5035; Tokarz-Deptuła, Beata/0000-0001-8308-7284	Minister of Science	Minister of Science	No Statement Available		71	1	1	4	19	MDPI	BASEL	MDPI AG, Grosspeteranlage 5, CH-4052 BASEL, SWITZERLAND	1661-6596	1422-0067		INT J MOL SCI	Int. J. Mol. Sci.	JUN	2024	25	11			5878	10.3390/ijms25115878	http://dx.doi.org/10.3390/ijms25115878			15	Biochemistry & Molecular Biology; Chemistry, Multidisciplinary
J	Jeong, DE; Sundrani, S; Hall, RN; Krupovic, M; Koonin, E; Fire, AZ		Jeong, Dae-Eun; Sundrani, Sameer; Hall, Richard Nelson; Krupovic, Mart; Koonin, Eugene, V; Fire, Andrew Z.		DNA Polymerase Diversity Reveals Multiple Incursions of Polintons During Nematode Evolution	MOLECULAR BIOLOGY AND EVOLUTION		English	Article		Polinton/Maverick; DNA polymerase; nematode; transposon; dsDNA virus; horizontal gene transfer	CAENORHABDITIS-ELEGANS; TRANSPOSABLE ELEMENTS; GENOME SEQUENCE; REPBASE UPDATE; VIRUS; EUKARYOTES; VIROPHAGE; ALIGNMENT; DATABASE; WEB	Polintons are double-stranded DNA, virus-like self-synthesizing transposons widely found in eukaryotic genomes. Recent metagenomic discoveries of Polinton-like viruses are consistent with the hypothesis that Polintons invade eukaryotic host genomes through infectious viral particles. Nematode genomes contain multiple copies of Polintons and provide an opportunity to explore the natural distributi…	[Jeong, Dae-Eun; Fire, Andrew Z.] Stanford Univ, Sch Med, Dept Pathol, Stanford, CA 94305 USA; [Sundrani, Sameer; Hall, Richard Nelson] Stanford Univ, Dept Bioengn, Stanford, CA USA; [Krupovic, Mart] Univ Paris Cite, Inst Pasteur, Archaeal Virol Unit, Paris, France; [Koonin, Eugene, V] NIH, Natl Natl Ctr Biotechnol Informat, Natl Lib Med, Bethesda, MD USA; [Fire, Andrew Z.] Stanford Univ, Sch Med…	Stanford University; Stanford University; Pasteur Network; Universite Paris Cite; Institut Pasteur Paris; National Institutes of Health (NIH) - USA; NIH National Library of Medicine (NLM); Stanford University; Vanderbilt University	Jeong, DE; Fire, AZ (corresponding author), Stanford Univ, Sch Med, Dept Pathol, Stanford, CA 94305 USA.;Fire, AZ (corresponding author), Stanford Univ, Sch Med, Dept Genet, Stanford, CA 94305 USA.	dejeong@stanford.edu; afire@stanford.edu	; Krupovic, Mart/I-4209-2012; Jeong, Dae-Eun/KFC-0194-2024	Sunani, Sameer/0000-0002-1939-0462; Krupovic, Mart/0000-0001-5486-0098; Jeong, Dae-Eun/0000-0002-9229-4717	National Institute of General Medical Sciences (NIGMS) [R35GM130366]; Long-term Postdoctoral Fellowship from the Human Frontier Science Program [LT000329/2019-L]; Bernard Cohen Postdoctoral Fellowship from Stanford University School of Medicine; Stanford Cardiovascular Institute Summer Undergraduate Fellowship; Intramural Research Program of the National Library of Medicine, National Institutes o…	National Institute of General Medical Sciences (NIGMS)(United States Department of Health & Human ServicesNational Institutes of Health (NIH) - USANIH National Institute of General Medical Sciences (NIGMS)); Long-term Postdoctoral Fellowship from the Human Frontier Science Program; Bernard Cohen Postdoctoral Fellowship from Stanford University School of Medicine; Stanford Cardiovascular Institute…	This study was supported by the National Institute of General Medical Sciences (NIGMS) grant (R35GM130366 to A.Z.F.) and by the Long-term Postdoctoral Fellowship (LT000329/2019-L) from the Human Frontier Science Program and the Bernard Cohen Postdoctoral Fellowship from Stanford University School of Medicine (to D.-E.J.). S.S. is supported by the Stanford Cardiovascular Institute Summer Undergrad…		87	8	8	0	7	OXFORD UNIV PRESS	OXFORD	GREAT CLARENDON ST, OXFORD OX2 6DP, ENGLAND	0737-4038	1537-1719		MOL BIOL EVOL	Mol. Biol. Evol.	2026-12-01	2023	40	12			msad274	10.1093/molbev/msad274	http://dx.doi.org/10.1093/molbev/msad274			15	Biochemistry & Molecular Biology; Evolutionary Biology; Genetics & Heredity
J	Potapov, SA; Belykh, OI		Potapov, Sergey Anatoljevich; Belykh, Olga Ivanovna		Virophages Found in Viromes from Lake Baikal	BIOMOLECULES		English	Article		Lake Baikal; virophages; high-throughput sequencing; biodiversity; viruses	ALIGNMENT; GENOME; PROVIROPHAGES; IMPROVEMENTS; MIMIVIRIDAE; PERFORMANCE; HIGHLIGHTS; ALGORITHM; VIRUSES; TREE	In this study, a previously little-studied group of viruses-virophages-was searched for and identified in the viromes of the ancient oligotrophic Lake Baikal. Virophages are small dsDNA viruses that parasitize giant viruses (e.g., Mimiviridae), which in turn affect unicellular eukaryotes. We analyzed eight viromes obtained from the deep-water areas of three basins of Lake Baikal and the shallow-w…	[Potapov, Sergey Anatoljevich; Belykh, Olga Ivanovna] Russian Acad Sci, Limnol Inst, Siberian Branch, Ulan Batorskaya 3, Irkutsk 664033, Russia	Irkutsk Science Centre of the Russian Academy of Sciences; Russian Academy of Sciences; Limnological Institute SB RAS	Potapov, SA (corresponding author), Russian Acad Sci, Limnol Inst, Siberian Branch, Ulan Batorskaya 3, Irkutsk 664033, Russia.	poet1988@list.ru; belykh@lin.irk.ru	Potapov, Sergey/J-3360-2018; Belykh, Olga/L-6880-2019	Potapov, Sergey/0000-0003-1391-6731; Belykh, Olga/0000-0002-1188-7351	National Government	National Government	The authors are grateful to the crew of R/V G. Titov for the assistance in sampling. The English version of the paper was prepared by Yulia Sapozhnikova and Nadezhda Shvedova.		68	4	4	1	4	MDPI	BASEL	ST ALBAN-ANLAGE 66, CH-4052 BASEL, SWITZERLAND		2218-273X		BIOMOLECULES	Biomolecules	DEC	2023	13	12			1773	10.3390/biom13121773	http://dx.doi.org/10.3390/biom13121773			16	Biochemistry & Molecular Biology
J	Gyaltshen, Y; Rozenberg, A; Paasch, A; Burns, JA; Warring, S; Larson, RT; Maurer-Alcalá, XX; Dacks, J; Narechania, A; Kim, E		Gyaltshen, Yangtsho; Rozenberg, Andrey; Paasch, Amber; Burns, John A.; Warring, Sally; Larson, Raegan T.; Maurer-Alcala, Xyrus X.; Dacks, Joel; Narechania, Apurva; Kim, Eunsoo		Long-Read-Based Genome Assembly Reveals Numerous Endogenous Viral Elements in the Green Algal Bacterivore Cymbomonas tetramitiformis	GENOME BIOLOGY AND EVOLUTION		English	Article		NCLDV; MCP; MinION; mixotroph; phagotroph; polinton; prasinophyte	ALIGNMENT	The marine tetraflagellate Cymbomonas tetramitiformis has drawn attention as an early diverging green alga that uses a phago-mixotrophic mode of nutrition (i.e., the ability to derive nourishment from both photosynthesis and bacterial prey). The Cymbomonas nuclear genome was sequenced previously, but due to the exclusive use of short-read (Illumina) data, the assembly suffered from missing a larg…	[Gyaltshen, Yangtsho; Paasch, Amber; Burns, John A.; Warring, Sally; Maurer-Alcala, Xyrus X.; Narechania, Apurva; Kim, Eunsoo] Amer Museum Nat Hist, Div Invertebrate Zool, New York, NY 10024 USA; [Gyaltshen, Yangtsho; Paasch, Amber; Burns, John A.; Warring, Sally; Maurer-Alcala, Xyrus X.; Narechania, Apurva; Kim, Eunsoo] Amer Museum Nat Hist, Inst Comparat Genom, New York, NY 10024 USA; [Rozenber…	American Museum of Natural History (AMNH); American Museum of Natural History (AMNH); Technion Israel Institute of Technology; Bigelow Laboratory for Ocean Sciences; UK Research & Innovation (UKRI); Biotechnology and Biological Sciences Research Council (BBSRC); Earlham Institute; University of Alberta; University of Alberta; Ewha Womans University	Kim, E (corresponding author), Amer Museum Nat Hist, Div Invertebrate Zool, New York, NY 10024 USA.;Kim, E (corresponding author), Amer Museum Nat Hist, Inst Comparat Genom, New York, NY 10024 USA.;Kim, E (corresponding author), Ewha Womans Univ, Div Ecosci, Seoul, South Korea.	eunsookim@ewha.ac.kr	; Dacks, Joel/AAE-3308-2021	Burns, John/0000-0002-2348-8438; Kim, Eunsoo/0000-0001-6691-8461;	Simons Foundation [876199]; National Science Foundation [CAREER1453639]; Ewha Womans University [1-2022-0367-001-1]; National Marine Biodiversity Institute of Korea	Simons Foundation(Simons Foundation); National Science Foundation(National Science Foundation (NSF)); Ewha Womans University; National Marine Biodiversity Institute of Korea	This work was supported by the Simons Foundation (876199), National Science Foundation (CAREER1453639), Ewha Womans University (1-2022-0367-001-1), National Marine Biodiversity Institute of Korea (Marine Fishery Bio-resources Center 2023) and Ms Janine Luke. We thank Dr Jenny Xiang and Dr Wei Zhang at Weill Cornell Medicine for their assistance with Illumina data generation for Cymbomonas. We tha…		43	9	9	0	8	OXFORD UNIV PRESS	OXFORD	GREAT CLARENDON ST, OXFORD OX2 6DP, ENGLAND	1759-6653			GENOME BIOL EVOL	Genome Biol. Evol.	2026-11-01	2023	15	11			evad194	10.1093/gbe/evad194	http://dx.doi.org/10.1093/gbe/evad194		2026-11-23	9	Evolutionary Biology; Genetics & Heredity
J	Barreat, JGN; Katzourakis, A		Barreat, Jose Gabriel Nino; Katzourakis, Aris		A billion years arms-race between viruses, virophages, and eukaryotes	ELIFE		English	Article		Bamfordvirae; virophages; NCLDVs; evolutionary arms race; eukaryotes	MODEL SELECTION; DNA VIRUSES; TRANSPOSONS; EVOLUTION; ORIGIN; TRANSPOVIRONS; INFERENCE; GENOMICS; ELEMENTS; GUIDE	Bamfordviruses are arguably the most diverse group of viruses infecting eukaryotes. They include the Nucleocytoplasmic Large DNA viruses (NCLDVs), virophages, adenoviruses, Mavericks and Polinton-like viruses. Two main hypotheses for their origins have been proposed: the 'nuclear-escape' and 'virophage-first' hypotheses. The nuclear-escape hypothesis proposes an endogenous, Maverick-like ancestor…	[Barreat, Jose Gabriel Nino; Katzourakis, Aris] Univ Oxford, Dept Biol, Oxford, England	University of Oxford	Katzourakis, A (corresponding author), Univ Oxford, Dept Biol, Oxford, England.	aris.katzourakis@biology.ox.ac.uk	Katzourakis, Aris/K-4488-2012	Katzourakis, Aris/0000-0003-3328-6204; Nino Barreat, Jose Gabriel/0000-0002-4589-9473	National Academy of Medicine of Venezuela Dr. Jose Gregorio Hernandez Award; Pembroke College Oxford Dr. Jose Gregorio Hernandez Award	National Academy of Medicine of Venezuela Dr. Jose Gregorio Hernandez Award; Pembroke College Oxford Dr. Jose Gregorio Hernandez Award	National Academy of Medicine of Venezuela Dr. Jose Gregorio Hernandez Award Jose Gabriel Nino BarreatPembroke College Oxford Dr. Jose Gregorio Hernandez Award Jose Gabriel Nino Barreat		81	13	13	3	23	eLIFE SCIENCES PUBL LTD	CAMBRIDGE	SHERATON HOUSE, CASTLE PARK, CAMBRIDGE, CB3 0AX, ENGLAND	2050-084X			ELIFE	eLife	2026-06-26	2023	12				RP86617	10.7554/eLife.86617	http://dx.doi.org/10.7554/eLife.86617			16	Biology
J	Widen, SA; Bes, IC; Koreshova, A; Pliota, P; Krogull, D; Burga, A		Widen, Sonya A. A.; Bes, Israel Campo; Koreshova, Alevtina; Pliota, Pinelopi; Krogull, Daniel; Burga, Alejandro		Virus-like transposons cross the species barrier and drive the evolution of genetic incompatibilities	SCIENCE		English	Article			HORIZONTAL TRANSFER; ELEMENTS; CONSERVATION; EUKARYOTES; ALGORITHM; VIROPHAGE; PROTEASES; VECTORS; FAMILY	INTRODUCTION When we think of DNA, we think of inheritance from parent to offspring. However, DNA can also be transmitted between individuals that are not related and even between individuals belonging to different species in a process known as horizontal gene transfer (HGT). Although best characterized in bacteria, a growing body of evidence indicates that HGT can also take place in a wide range…	[Widen, Sonya A. A.; Bes, Israel Campo; Koreshova, Alevtina; Pliota, Pinelopi; Krogull, Daniel; Burga, Alejandro] Inst Mol Biotechnol Austrian Acad Sci IMBA, Vienna Bioctr VBC, A-1030 Vienna, Austria; [Koreshova, Alevtina; Krogull, Daniel] Univ Vienna, Doctoral Sch, Vienna Bioctr PhD Program, A-1030 Vienna, Austria; [Koreshova, Alevtina; Krogull, Daniel] Med Univ Vienna, A-1030 Vienna, Austria; […	Vienna Biocenter (VBC); Institute of Molecular Biotechnology (IMBA); University of Vienna; Medical University of Vienna; Vienna Biocenter (VBC); Medical University of Vienna; Barcelona Institute of Science & Technology; Pompeu Fabra University; Centre de Regulacio Genomica (CRG)	Burga, A (corresponding author), Inst Mol Biotechnol Austrian Acad Sci IMBA, Vienna Bioctr VBC, A-1030 Vienna, Austria.	alejandro.burga@imba.oeaw.ac.at	; Burga, Alejano/AAJ-8745-2020	Koreshova, Alevtina/0000-0002-5661-8577; Pliota, Pinelopi/0000-0002-1406-5978; Krogull, Daniel/0000-0003-4535-7540; Campo Bes, Israel/0000-0003-1394-6623; Burga, Alejano/0000-0002-0211-4357; Widen, Sonya A/0000-0001-7224-2701	Austrian Academy of Sciences; city of Vienna; European Research Council (ERC) under the European Union [ERC-2019-StG-851470]; Austrian Science Fund (FWF); European Union [847548]; la Caixa Foundation [LCF/BQ/EU19/11710050]; Boehringer Ingelheim Fonds (BIF)	Austrian Academy of Sciences; city of Vienna; European Research Council (ERC) under the European Union(European Research Council (ERC)); Austrian Science Fund (FWF)(Austrian Science Fund (FWF)); European Union(European Union (EU)); la Caixa Foundation(La Caixa Foundation); Boehringer Ingelheim Fonds (BIF)(Boehringer Ingelheim)	& nbsp;Research in the Burga laboratory is supported by the Austrian Academy of Sciences, the city of Vienna, a European Research Council (ERC) starting grant under the European Union's Horizon 2020 program (grant ERC-2019-StG-851470), and the Austrian Science Fund (FWF). S.A.W. is supported by the European Union's Framework Programme for Research and Innovation Horizon 2020 (2014-2020) under Mar…		98	46	51	8	71	AMER ASSOC ADVANCEMENT SCIENCE	WASHINGTON	1200 NEW YORK AVE, NW, WASHINGTON, DC 20005 USA	0036-8075	1095-9203		SCIENCE	Science	2026-06-23	2023	380	6652	1336	+	eade0705	10.1126/science.ade0705	http://dx.doi.org/10.1126/science.ade0705			15	Multidisciplinary Sciences
J	Roitman, S; Rozenberg, A; Lavy, T; Brussaard, CPD; Kleifeld, O; Béjà, O		Roitman, Sheila; Rozenberg, Andrey; Lavy, Tali; Brussaard, Corina P. D.; Kleifeld, Oded; Beja, Oded		Isolation and infection cycle of a polinton-like virus virophage in an abundant marine alga	NATURE MICROBIOLOGY		English	Article			STRANDED DNA VIRUSES; PROTEIN; GENOME; MIMIVIRUS; ALIGNMENT; TOOL; IDENTIFICATION; TRANSPOSONS; EUKARYOTES; ULTRAFAST	Isolation and characterization of a selfish genetic element with a virophage lifestyle that co-infects a bloom-forming polar algae along with a partner virus. Virophages are small double stranded DNA (dsDNA) viruses that can only replicate in a host by co-infecting with another virus. Marine algae are commonly associated with virophage-like elements such as Polinton-like viruses (PLVs) that remai…	[Roitman, Sheila; Rozenberg, Andrey; Lavy, Tali; Kleifeld, Oded; Beja, Oded] Technion Israel Inst Technol, Fac Biol, Haifa, Israel; [Brussaard, Corina P. D.] NIOZ Royal Netherlands Inst Sea Res, Dept Marine Microbiol & Biogeochem, Texel, Netherlands; [Brussaard, Corina P. D.] Univ Amsterdam, Inst Biodivers & Ecosyst Dynam IBED, Amsterdam, Netherlands	Technion Israel Institute of Technology; Utrecht University; Royal Netherlands Institute for Sea Research (NIOZ); University of Amsterdam	Roitman, S; Béjà, O (corresponding author), Technion Israel Inst Technol, Fac Biol, Haifa, Israel.	sheilaroitman@gmail.com; beja@technion.ac.il	; Kleifeld, Oded/JJE-3870-2023	Brussaard, Corina/0000-0002-6320-9229; Roitman, Sheila/0000-0002-6934-2418; Kleifeld, Oded/0000-0003-3091-7154; Rozenberg, Aney/0000-0001-9534-2297	European Commission ERC Advanced Grant [321647]; Israel Science Foundation [143/18, 1623/17, 2167/17]; Ariane de Rothschild Women Doctoral Program; Lyra Richmond Chair in Life Sciences; European Research Council (ERC) [321647] Funding Source: European Research Council (ERC)	European Commission ERC Advanced Grant(European Research Council (ERC)); Israel Science Foundation(Israel Science FoundationInstituto Politecnico Nacional - Mexico); Ariane de Rothschild Women Doctoral Program; Lyra Richmond Chair in Life Sciences; European Research Council (ERC)(European Research Council (ERC)Instituto Politecnico Nacional - Mexico)	We thank A. Noordeloos for providing advice on how to culture P. globosa and PgV-14T, L. Shaulov for expert technical assistance with TEM sample preparations and imaging, I. Pekarsky and N. Dahan for help with light microscopy, I. Navon and the Smoler Proteomics Center for help with the mass spectrometry analyses, the ICTV Virophage study group for nomenclature discussions, and S. Larom for techn…		88	33	34	1	30	NATURE PORTFOLIO	BERLIN	HEIDELBERGER PLATZ 3, BERLIN, 14197, GERMANY	2058-5276			NAT MICROBIOL	NAT. MICROBIOL	FEB	2023	8	2	332	+		10.1038/s41564-022-01305-7	http://dx.doi.org/10.1038/s41564-022-01305-7		2026-01-23	29	Microbiology
J	Wu, ZQ; Chu, T; Sheng, YJ; Yu, YX; Wang, YJ		Wu, Zhenqi; Chu, Ting; Sheng, Yijian; Yu, Yongxin; Wang, Yongjie		Diversity, Relationship, and Distribution of Virophages and Large Algal Viruses in Global Ocean Viromes	VIRUSES-BASEL		English	Article		virophage; large virus; marine; interaction; alga	CD-HIT; PROTEIN; GENOME; REVEALS; ALIGNMENT; SYSTEM; GENES	Virophages are a group of small double-stranded DNA viruses that replicate and proliferate with the help of the viral factory of large host viruses. They are widely distributed in aquatic environments but are more abundant in freshwater ecosystems. Here, we mined the Global Ocean Viromes 2.0 (GOV 2.0) dataset for the diversity, distribution, and association of virophages and their potential host …	[Wu, Zhenqi; Chu, Ting; Sheng, Yijian; Yu, Yongxin; Wang, Yongjie] Shanghai Ocean Univ, Coll Food Sci & Technol, Shanghai 201304, Peoples R China; [Yu, Yongxin; Wang, Yongjie] Minist Agr & Rural Affairs, Lab Qual & Safety Risk Assessment Aquat Prod Stora, Shanghai 201304, Peoples R China; [Wang, Yongjie] Qingdao Natl Lab Marine Sci & Technol, Lab Marine Biol & Biotechnol, Qingdao 266000, Peoples …	Shanghai Ocean University; Laoshan Laboratory	Wang, YJ (corresponding author), Shanghai Ocean Univ, Coll Food Sci & Technol, Shanghai 201304, Peoples R China.;Wang, YJ (corresponding author), Minist Agr & Rural Affairs, Lab Qual & Safety Risk Assessment Aquat Prod Stora, Shanghai 201304, Peoples R China.;Wang, YJ (corresponding author), Qingdao Natl Lab Marine Sci & Technol, Lab Marine Biol & Biotechnol, Qingdao 266000, Peoples R China.	wzq09988@163.com; chuting626@163.com; shengyj0116@163.com; yxyu@shou.edu.cn; yjwang@shou.edu.cn	Wang, Yongjie/C-2243-2009	Wang, Yongjie/0000-0002-7209-585X; Yu, Yongxin/0000-0002-1447-2880					54	4	4	1	20	MDPI	BASEL	MDPI AG, Grosspeteranlage 5, CH-4052 BASEL, SWITZERLAND		1999-4915		VIRUSES-BASEL	Viruses-Basel	JUL	2023	15	7			1582	10.3390/v15071582	http://dx.doi.org/10.3390/v15071582			17	Virology
J	Bellas, C; Hackl, T; Plakolb, MS; Koslová, A; Fischer, MG; Sommaruga, R		Bellas, Christopher; Hackl, Thomas; Plakolb, Marie-Sophie; Koslova, Anna; Fischer, Matthias G.; Sommaruga, Ruben		Large-scale invasion of unicellular eukaryotic genomes by integrating DNA viruses	PROCEEDINGS OF THE NATIONAL ACADEMY OF SCIENCES OF THE UNITED STATES OF AMERICA		English	Article		virus; protist; Polinton; virophage; endogenous	MULTIPLE SEQUENCE ALIGNMENT; MOBILE GENETIC ELEMENTS; VIROPHAGE; FAMILY; REVEALS	Eukaryotic genomes contain a variety of endogenous viral elements (EVEs), which are mostly derived from RNA and ssDNA viruses that are no longer functional and are considered to be genomic fossils. Genomic surveys of EVEs, however, are strongly biased toward animals and plants, whereas protists, which represent the majority of eukaryotic diversity, remain poorly represented. Here, we show that pr…	[Bellas, Christopher; Plakolb, Marie-Sophie; Sommaruga, Ruben] Univ Innsbruck, Dept Ecol, A-6020 Innsbruck, Austria; [Hackl, Thomas] Univ Groningen, Groningen Inst Evolutionary Life Sci, NL-9747 AG Groningen, Netherlands; [Koslova, Anna; Fischer, Matthias G.] Max Planck Inst Med Res, Dept Biomol Mech, D-69120 Heidelberg, Germany	University of Innsbruck; University of Groningen; Max Planck Society	Bellas, C (corresponding author), Univ Innsbruck, Dept Ecol, A-6020 Innsbruck, Austria.	christopher.bellas@uibk.ac.at	Koslova, Anna/AAM-1402-2021; Bellas, Christopher/C-6292-2015; Sommaruga, Ruben/P-6626-2019; Fischer, Matthias/Q-2738-2017	Koslova, Anna/0000-0002-6538-8005; Bellas, Christopher/0000-0001-5084-7830; Sommaruga, Ruben/0000-0002-1055-2461; Fischer, Matthias/0000-0002-4014-3626; Hackl, Thomas/0000-0002-0022-320X	Austrian Science Fund [FWF P-34620]	Austrian Science Fund(Austrian Science Fund (FWF))	Cultures for long-read sequencing were obtained courtesy of the laboratory of J. Boenigk (University Duisburg-Essen, Germany). We thank Declan Schroeder for discussions and comments on the manuscript. Finally, we thank all researchers for making protist sequencing data publicly available in GenBank, which we used in this study. This study was supported by a grant from the Austrian Science Fund (F…		63	38	38	0	11	NATL ACAD SCIENCES	WASHINGTON	2101 CONSTITUTION AVE NW, WASHINGTON, DC 20418 USA	0027-8424	1091-6490		P NATL ACAD SCI USA	Proc. Natl. Acad. Sci. U. S. A.	2026-04-18	2023	120	16			e2300465120	10.1073/pnas.2300465120	http://dx.doi.org/10.1073/pnas.2300465120			10	Multidisciplinary Sciences
J	Makoa-Meng, M; Semmar, R; Antezack, A; Penant, G; La Scola, B; Monnet-Corti, V; Colson, P		Makoa-Meng, Marine; Semmar, Rayan; Antezack, Angeline; Penant, Gwilherm; La Scola, Bernard; Monnet-Corti, Virginie; Colson, Philippe		Correlation of Redondovirus and Entamoeba gingivalis Detections in the Human Oral Cavity Suggests That This Amoeba Is Possibly the Redondovirus Host	INTERNATIONAL JOURNAL OF MOLECULAR SCIENCES		English	Article		redondovirus; Entamoeba; oral cavity; human; periodontitis	PERIODONTITIS; VIROPHAGE; VIRUSES	The virome of the human oral cavity and the relationships between viruses and diseases such as periodontitis are scarcely deciphered. Redondoviruses were reported in the human oral cavity in 2019, including in periodontitis patients. Here, we aimed at detecting redondoviruses and at searching for a potential viral host in human saliva. Non-stimulated saliva was collected between December 2020 and…	[Makoa-Meng, Marine; Semmar, Rayan; Antezack, Angeline; Penant, Gwilherm; La Scola, Bernard; Monnet-Corti, Virginie; Colson, Philippe] IHU Mediterranee Infect, 19-21 Blvd Jean Moulin, F-13005 Marseille, France; [Semmar, Rayan; Antezack, Angeline; La Scola, Bernard; Monnet-Corti, Virginie; Colson, Philippe] Aix Marseille Univ, Inst Rech Pour Dev IRD, Microbes Evolut Phylogeny & Infect MEPHI, 27 Bl…	Aix-Marseille Universite; Aix-Marseille Universite; Aix-Marseille Universite; Aix-Marseille Universite; Assistance Publique-Hopitaux de Marseille; Aix-Marseille Universite; Assistance Publique-Hopitaux de Marseille	Monnet-Corti, V; Colson, P (corresponding author), IHU Mediterranee Infect, 19-21 Blvd Jean Moulin, F-13005 Marseille, France.;Monnet-Corti, V; Colson, P (corresponding author), Aix Marseille Univ, Inst Rech Pour Dev IRD, Microbes Evolut Phylogeny & Infect MEPHI, 27 Blvd Jean Moulin, F-13005 Marseille, France.;Monnet-Corti, V (corresponding author), Aix Marseille Univ, Ecole Medecine Dentaire, Fa…	virginie.corti@univ-amu.fr; philippe.colson@univ-amu.fr	; La Scola, Bernard/P-6477-2016; Colson, Philippe/P-6355-2014; ANTEZACK, Angéline/AGW-0625-2022; MONNET-CORTI, Virginie/GWV-1543-2022	corti, virginie/0000-0002-3642-6981; La Scola, Bernard/0000-0001-8006-7704; Colson, Philippe/0000-0001-6285-0308; MAKOA MENG, Marine/0000-0003-3656-9808; Semmar, Rayan/0009-0007-8367-2855; ANTEZACK, Angéline/0000-0002-4424-1573;	French Government under the Investments for the Future program	French Government under the Investments for the Future program	This work was supported by the French Government under the Investments for the Future program managed by the National Agency for Research (ANR) (Mediterranee-Infection 10-IAHU-03).		31	6	6	0	2	MDPI	BASEL	ST ALBAN-ANLAGE 66, CH-4052 BASEL, SWITZERLAND	1661-6596	1422-0067		INT J MOL SCI	Int. J. Mol. Sci.	APR	2023	24	7			6303	10.3390/ijms24076303	http://dx.doi.org/10.3390/ijms24076303			13	Biochemistry & Molecular Biology; Chemistry, Multidisciplinary
J	Roux, S; Fischer, MG; Hackl, T; Katz, LA; Schulz, F; Yutin, N		Roux, Simon; Fischer, Matthias G.; Hackl, Thomas; Katz, Laura A.; Schulz, Frederik; Yutin, Natalya		Updated Virophage Taxonomy and Distinction from Polinton-like Viruses	BIOMOLECULES		English	Article		virophage; polinton; polintovirus; giant virus; virus taxonomy	MICROBIAL COMMUNITIES; DNA VIRUSES; GENOME; CLASSIFICATION; TRANSPOVIRONS; VISUALIZATION; METAGENOMICS; TERRESTRIAL; PERFORMANCE; POPULATION	Virophages are small dsDNA viruses that hijack the machinery of giant viruses during the co-infection of a protist (i.e., microeukaryotic) host and represent an exceptional case of hyperparasitism in the viral world. While only a handful of virophages have been isolated, a vast diversity of virophage-like sequences have been uncovered from diverse metagenomes. Their wide ecological distribution, …	[Roux, Simon; Schulz, Frederik] Lawrence Berkeley Natl Lab, DOE Joint Genome Inst, Berkeley, CA 94720 USA; [Fischer, Matthias G.] Max Planck Inst Med Res, Dept Biomol Mech, D-69120 Heidelberg, Germany; [Hackl, Thomas] Univ Groningen, Groningen Inst Evolutionary Life Sci, NL-9700 AB Groningen, Netherlands; [Katz, Laura A.] Smith Coll, Dept Biol Sci, Northampton, MA 01063 USA; [Yutin, Natalya] Natl…	United States Department of Energy (DOE); Lawrence Berkeley National Laboratory; Max Planck Society; University of Groningen; Smith College; National Institutes of Health (NIH) - USA; NIH National Library of Medicine (NLM)	Roux, S (corresponding author), Lawrence Berkeley Natl Lab, DOE Joint Genome Inst, Berkeley, CA 94720 USA.	sroux@lbl.gov	Fischer, Matthias/Q-2738-2017; Katz, Laura A/AAF-4802-2019; Schulz, Frederik/HOF-4050-2023; Roux, Simon/ABE-6255-2020	Fischer, Matthias/0000-0002-4014-3626; Katz, Laura A/0000-0002-9138-4702; Schulz, Frederik/0000-0002-4932-4677; Hackl, Thomas/0000-0002-0022-320X; Roux, Simon/0000-0002-5831-5895	NHGRI NIH HHS [R15 HG010409] Funding Source: Medline	NHGRI NIH HHS(United States Department of Health & Human ServicesNational Institutes of Health (NIH) - USANIH National Human Genome Research Institute (NHGRI))			135	26	26	1	11	MDPI	BASEL	ST ALBAN-ANLAGE 66, CH-4052 BASEL, SWITZERLAND		2218-273X		BIOMOLECULES	Biomolecules	FEB	2023	13	2			204	10.3390/biom13020204	http://dx.doi.org/10.3390/biom13020204			21	Biochemistry & Molecular Biology
J	Seyed-Khorrami, SM; Soleimanjahi, H; Los, MJ; Zandi, K; Emameh, RZ		Seyed-Khorrami, Seyed-Mahmood; Soleimanjahi, Hoorieh; Los, Marek J.; Zandi, Keivan; Emameh, Reza Zolfaghari		Oncolytic viruses as emerging therapy against cancers including Oncovirus-induced cancers	EUROPEAN JOURNAL OF PHARMACOLOGY		English	Article		Oncogenes; Oncolytic virus; Oncovirus; Interferon; Carrier; Vehicle	MESENCHYMAL STEM-CELLS; SARCOMA-ASSOCIATED HERPESVIRUS; NEWCASTLE-DISEASE VIRUS; EPSTEIN-BARR-VIRUS; HEPATITIS-B; INTERFERON INDUCTION; HEMATOPOIETIC STEM; PROGENITOR CELLS; KAPOSIS-SARCOMA; REOVIRUS	There are several human viruses with known potential for causing cancers including, Hepatitis B virus, Hepatitis C virus, Epstein-Barr virus, Kaposi's sarcoma herpesvirus, Human T-cell lymphotropic virus, Human papillo-mavirus, and Merkel cell polyomavirus. Cancer is the second leading cause of death that affects humans worldwide, especially in developing countries. Surgery, chemotherapy, and rad…	[Seyed-Khorrami, Seyed-Mahmood; Soleimanjahi, Hoorieh] Tarbiat Modares Univ, Fac Med Sci, Dept Virol, Tehran, Iran; [Los, Marek J.] Silesian Tech Univ, Biotechnol Ctr, 8 Krzywousty St, PL-44100 Gliwice, Poland; [Los, Marek J.] LinkoCare Life Sci AB, Linkoping, Sweden; [Zandi, Keivan] Arrowhead Pharmaceut, Virol, San Diego, CA USA; [Emameh, Reza Zolfaghari] Natl Inst Genet Engn & Biotechnol NIGEB,…	Tarbiat Modares University; Silesian University of Technology	Soleimanjahi, H (corresponding author), Tarbiat Modares Univ, Fac Med Sci, Dept Virol, Tehran, Iran.;Los, MJ (corresponding author), Silesian Tech Univ, Biotechnol Ctr, 8 Krzywousty St, PL-44100 Gliwice, Poland.	Khorramimahmood@gmail.com; soleim_h@modares.ac.ir; marek.los@polsl.pl; keivanzandi@yahoo.com; zolfaghari@nigeb.ac.ir	Zolfaghari Emameh, Reza/H-5409-2019; Los, Marek/C-4038-2013; Soleimanjahi, Hoorieh/Y-7846-2019	Zolfaghari Emameh, Reza/0000-0002-3253-7844; Los, Marek/0000-0001-9518-1411;	Silesian Uni-versity of Technology IDUB program; [32/007/SDU/10-21-02]	Silesian Uni-versity of Technology IDUB program;	Funding M.J.t. acknowledges the subject-related funding from Silesian Uni-versity of Technology IDUB program, project #32/007/SDU/10-21-02.		135	8	8	1	10	ELSEVIER	AMSTERDAM	RADARWEG 29, 1043 NX AMSTERDAM, NETHERLANDS	0014-2999	1879-0712		EUR J PHARMACOL	Eur. J. Pharmacol.	2026-01-15	2023	939				175393	10.1016/j.ejphar.2022.175393	http://dx.doi.org/10.1016/j.ejphar.2022.175393		2026-12-22	11	Pharmacology & Pharmacy
J	Nasrin, T; Hoque, M; Ali, S		Nasrin, Taslima; Hoque, Mehboob; Ali, Safdar		Microsatellite signature analysis of twenty-one virophage genomes of the family Lavidaviridae	GENE		English	Article		Virophages; Microsatellites; Satellite virus; Incidence; Distribution	DNA-SEQUENCES; VIRUS; REPEATS; COMPLEMENT; DISEASE; SYSTEM; HOST; RNA	Microsatellites or Simple Sequence Repeats (SSRs) are short motif repeat sequences constituting the most hypervariable regions of genomes. Present study extracts and analyzes the SSRs from genomes of 21 virophages. Genomic sequences were retrieved from NCBI and the microsatellite data was extracted through MISA web server. Phylogenetic analysis was performed by using MAFFT and MEGAX as per standa…	[Nasrin, Taslima; Ali, Safdar] Aliah Univ, Dept Biol Sci, Clin & Appl Genom CAG Lab, Kolkata, India; [Hoque, Mehboob] Aliah Univ, Dept Biol Sci, Appl Biochem Lab, Kolkata, India; [Ali, Safdar] Aliah Univ, Dept Biol Sci, Clin & Appl Genom CAG Lab, IIA 27 Newtown, Kolkata 700160, India	Aliah University; Aliah University; Aliah University	Ali, S (corresponding author), Aliah Univ, Dept Biol Sci, Clin & Appl Genom CAG Lab, Kolkata, India.;Ali, S (corresponding author), Aliah Univ, Dept Biol Sci, Clin & Appl Genom CAG Lab, IIA 27 Newtown, Kolkata 700160, India.	safdar_mgl@live.in	; Ali, Safdar/ABB-9805-2020; Hoque, Mehboob/U-9159-2019	Nasrin, Taslima/0000-0001-8034-4521; Ali, Safdar/0000-0003-3298-9282;	Department of Biological Sciences, Aliah University, Kolkata, India; ICMR-JRF grant [3/1/3/JRF-2019/HRD-64 (27200)]	Department of Biological Sciences, Aliah University, Kolkata, India; ICMR-JRF grant	The authors thank the Department of Biological Sciences, Aliah University, Kolkata, India for all the financial and infrastructural support provided. Authors also acknowledge the ICMR-JRF grant with reference file no 3/1/3/JRF-2019/HRD-64 (27200) .		49	5	6	0	3	ELSEVIER	AMSTERDAM	RADARWEG 29, 1043 NX AMSTERDAM, NETHERLANDS	0378-1119	1879-0038		GENE	Gene	2026-01-30	2023	851				147037	10.1016/j.gene.2022.147037	http://dx.doi.org/10.1016/j.gene.2022.147037		2026-11-22	12	Genetics & Heredity
J	Gaïa, M; Forterre, P		Gaia, Morgan; Forterre, Patrick		From Mimivirus to Mirusvirus: The Quest for Hidden Giants	VIRUSES-BASEL		English	Review		giant viruses; Nucleocytoviricota; viral eukaryogenesis; evolution	DNA VIRUSES; VIRAL REPLICATION; FACTORIES; ORIGIN; VIROPHAGE; NUCLEUS; PANDORAVIRUS; EUKARYOTES; EVOLUTION; SEQUENCE	Our perception of viruses has been drastically evolving since the inception of the field of virology over a century ago. In particular, the discovery of giant viruses from the Nucleocytoviricota phylum marked a pivotal moment. Their previously concealed diversity and abundance unearthed an unprecedented complexity in the virus world, a complexity that called for new definitions and concepts. Thes…	[Gaia, Morgan] Univ Paris Saclay, Univ Evry, Inst Francois Jacob, Genom Metab,Genoscope,CNRS,CEA, F-91000 Evry, France; [Gaia, Morgan] Res Federation Study Global Ocean Syst Ecol & Evol, Tara GOSEE, FR2022, F-75012 Paris, France; [Forterre, Patrick] Univ Paris Saclay, CNRS, Inst Biol Integrat Cellule I2BC, F-91190 Gif Sur Yvette, France; [Forterre, Patrick] Inst Pasteur, Dept Microbiol, F-75015 P…	Universite Paris Saclay; Centre National de la Recherche Scientifique (CNRS); CEA; Universite Paris Saclay; Centre National de la Recherche Scientifique (CNRS); Pasteur Network; Universite Paris Cite; Institut Pasteur Paris	Gaïa, M (corresponding author), Univ Paris Saclay, Univ Evry, Inst Francois Jacob, Genom Metab,Genoscope,CNRS,CEA, F-91000 Evry, France.;Gaïa, M (corresponding author), Res Federation Study Global Ocean Syst Ecol & Evol, Tara GOSEE, FR2022, F-75012 Paris, France.;Forterre, P (corresponding author), Univ Paris Saclay, CNRS, Inst Biol Integrat Cellule I2BC, F-91190 Gif Sur Yvette, France.;Forterre,…	mgaia@genoscope.cns.fr; forterre@pasteur.fr							94	7	7	0	14	MDPI	BASEL	ST ALBAN-ANLAGE 66, CH-4052 BASEL, SWITZERLAND		1999-4915		VIRUSES-BASEL	Viruses-Basel	AUG	2023	15	8			1758	10.3390/v15081758	http://dx.doi.org/10.3390/v15081758			11	Virology
J	Tokarz-Deptula, B; Chrzanowska, S; Gurgacz, N; Stosik, M; Deptula, W		Tokarz-Deptula, Beata; Chrzanowska, Sara; Gurgacz, Natalia; Stosik, Michal; Deptula, Wieslaw		Virophages-Known and Unknown Facts	VIRUSES-BASEL		English	Review		virophages; virophage host; virophage boost	VIRUSES; GENOME; PROVIROPHAGES; TRANSPOVIRONS; MIMIVIRUS; REVEALS	The paper presents virophages, which, like their host, giant viruses, are new infectious agents whose role in nature, including mammalian health, is important. Virophages, along with their protozoan and algal hosts, are found in fresh inland waters and oceanic and marine waters, including thermal waters and deep-sea vents, as well as in soil, plants, and in humans and animals (ruminants). Represe…	[Tokarz-Deptula, Beata; Chrzanowska, Sara; Gurgacz, Natalia] Univ Szczecin, Inst Biol, PL-71412 Szczecin, Poland; [Stosik, Michal] Univ Zielona Gora, Fac Biol Sci, Inst Biol Sci, PL-65417 Zielona Gora, Poland; [Deptula, Wieslaw] Nicolaus Copernicus Univ Torun, Fac Biol & Vet Sci, Inst Vet Med, PL-87100 Torun, Poland	University of Szczecin; University of Zielona Gora; Nicolaus Copernicus University	Tokarz-Deptula, B (corresponding author), Univ Szczecin, Inst Biol, PL-71412 Szczecin, Poland.	beata.tokarz-deptula@usz.edu.pl	Deptuła, Wiesław/E-1071-2012	Tokarz-Deptuła, Beata/0000-0001-8308-7284; Gurgacz, Natalia/0000-0001-6920-929X; Stosik, Michał/0000-0003-3866-5035					56	6	7	0	12	MDPI	BASEL	MDPI AG, Grosspeteranlage 5, CH-4052 BASEL, SWITZERLAND		1999-4915		VIRUSES-BASEL	Viruses-Basel	JUN	2023	15	6			1321	10.3390/v15061321	http://dx.doi.org/10.3390/v15061321			21	Virology
J	Chase, EE; Desnues, C; Blanc, G		Chase, Emily E.; Desnues, Christelle; Blanc, Guillaume		Integrated viral elements suggest the dual lifestyle of Tetraselmis spp. Polinton-like viruses	VIRUS EVOLUTION		English	Article		Polinton-like viruses; Polintons; transposons; microalgae; genome integration; Tetraselmis spp	GENOME; TRANSPOSONS; TRANSPOVIRONS; PROVIROPHAGES; VIROPHAGES; ALIGNMENT; PROTEIN	In this study, we aimed at exploring horizontal gene transfer between viruses and Chlorodendraceae green algae (Chlorophyta) using available genomic and transcriptomic sequences for twenty algal strains. We identified a significant number of genes sharing a higher sequence similarity with viral homologues, thus signalling their possible involvement in horizontal gene transfers with viruses. Furth…	[Chase, Emily E.; Desnues, Christelle; Blanc, Guillaume] Inst Mediterraneen Oceanol, Microbiol Environm Biotechnol, Campus Luminy,163 Ave Luminy, F-13009 Marseille, France; [Chase, Emily E.; Desnues, Christelle] Inst Hosp Univ IHU Mediterranee Infect, 19-21 Blvd Jean Moulin, F-13005 Marseille, France	Aix-Marseille Universite	Blanc, G (corresponding author), Inst Mediterraneen Oceanol, Microbiol Environm Biotechnol, Campus Luminy,163 Ave Luminy, F-13009 Marseille, France.	guillaume.blanc@mio.osupytheas.fr	Blanc, Guillaume/T-6958-2017; Desnues, Christelle/ABG-2910-2021; Chase, Emily Erin/KYR-8919-2024	Blanc, Guillaume/0000-0001-5728-1104; Chase, Emily Erin/0000-0002-8668-4989	European Union [713750]; Regional Council of Provence-Alpes-Cote d'Azur; A*MIDEX - French Government [ANR-11-IDEX0001-02]; Excellence Initiative of Aix-Marseille University-A*MIDEX, a French `Investissements d'Avenir' program; Marie Curie Actions (MSCA) [713750] Funding Source: Marie Curie Actions (MSCA)	European Union(European Union (EU)); Regional Council of Provence-Alpes-Cote d'Azur(Region Provence-Alpes-Cote d'Azur); A*MIDEX - French Government(Agence Nationale de la Recherche (ANR)); Excellence Initiative of Aix-Marseille University-A*MIDEX, a French `Investissements d'Avenir' program(Agence Nationale de la Recherche (ANR)); Marie Curie Actions (MSCA)(Marie Curie Actions)	E.E.C, G.B, and C.D received funding from the European Union's Horizon 2020 research and innovation programme under Marie Sklodowska-Curie grant agreement No. 713750, with the financial support of the Regional Council of Provence-Alpes-Cote d'Azur and with the financial support of the A*MIDEX (No. ANR-11-IDEX0001-02), funded by the Investissements d'Avenir project funded by the French Government,…		48	10	10	1	9	OXFORD UNIV PRESS	OXFORD	GREAT CLARENDON ST, OXFORD OX2 6DP, ENGLAND		2057-1577		VIRUS EVOL	Virus Evol.	2026-08-06	2022	8	2			veac068	10.1093/ve/veac068	http://dx.doi.org/10.1093/ve/veac068		2026-08-22	12	Virology
J	del Arco, A; Fischer, M; Becks, L		del Arco, Ana; Fischer, Matthias; Becks, Lutz		Simultaneous Giant Virus and Virophage Quantification Using Droplet Digital PCR	VIRUSES-BASEL		English	Article		ddPCR; quantification; giant virus; virophage; CroV; mavirus; cafeteria	EVOLUTIONARY DYNAMICS	Viruses are an abundant component of aquatic systems, but their detection and quantification remain a challenge. Virophages co-replicate with giant viruses in the shared host cell, and can inhibit the production of new giant virus particles, thereby increasing the survival of the infected host population. Here, we present a protocol for Droplet Digital PCR (ddPCR) to quantify simultaneously giant…	[del Arco, Ana; Becks, Lutz] Univ Konstanz, Limnol Inst, Limnol Aquat Ecol & Evolut, D-78464 Constance, Germany; [Fischer, Matthias] Max Planck Inst Med Res, Dept Biomol Mech, D-69120 Heidelberg, Germany	University of Konstanz; Max Planck Society	del Arco, A (corresponding author), Univ Konstanz, Limnol Inst, Limnol Aquat Ecol & Evolut, D-78464 Constance, Germany.	ana.del-arco@uni-konstanz.de; matthias.fischer@mpimf-heidelberg.mpg.de; lutz.becks@uni-konstanz.de	Fischer, Matthias/Q-2738-2017	Fischer, Matthias/0000-0002-4014-3626; Becks, Lutz/0000-0002-3885-5253; del Arco Ochoa, Ana Isabel/0000-0002-5690-4979	Gordon and Betty Moore Foundation [5734]; Young Scholar Fund Bridge Fellowship from the University of Konstanz; DFG (Deutsche Forschungsgemeinschaft) [AR 1331/2-1]	Gordon and Betty Moore Foundation(Gordon & Betty Moore Foundation); Young Scholar Fund Bridge Fellowship from the University of Konstanz; DFG (Deutsche Forschungsgemeinschaft)(German Research Foundation (DFG))	This research was funded by the Gordon and Betty Moore Foundation (Grant #5734), by the Young Scholar Fund Bridge Fellowship from the University of Konstanz and by a DFG (Deutsche Forschungsgemeinschaft) to Ana del Arco (AR 1331/2-1).		37	7	7	0	10	MDPI	BASEL	ST ALBAN-ANLAGE 66, CH-4052 BASEL, SWITZERLAND		1999-4915		VIRUSES-BASEL	Viruses-Basel	MAY	2022	14	5			1056	10.3390/v14051056	http://dx.doi.org/10.3390/v14051056			11	Virology
J	Sheng, YJ; Wu, ZQ; Xu, SZ; Wang, YJ		Sheng, Yijian; Wu, Zhenqi; Xu, Shengzhong; Wang, Yongjie		Isolation and Identification of a Large Green Alga Virus (Chlorella Virus XW01) of Mimiviridae and Its Virophage (Chlorella Virus Virophage SW01) by Using Unicellular Green Algal Cultures	JOURNAL OF VIROLOGY		English	Article		Chlorella; large green algal virus; Mimiviridae; virophage; co-culture	GIANT VIRUS; DNA VIRUSES; GENOME; TRANSPOVIRONS; PROVIROPHAGES; ELEMENTS; SYSTEM; GENES; TREE; TOOL	Parasitic virophages are small unicellular eukaryotic dsDNA viruses that rely on the viral factories of coinfecting giant/large dsDNA viruses for propagation. Presently, the identified eukaryotic hosts of isolated virophages were restricted to a free-living amoeba, Acanthamoeba polyphaga, and a widespread marine heterotrophic flagellate, Cafeteria roenbergensis. Virophages are a group of small do…	[Sheng, Yijian; Wu, Zhenqi; Xu, Shengzhong; Wang, Yongjie] Shanghai Ocean Univ, Coll Food Sci & Technol, Shanghai, Peoples R China; [Wang, Yongjie] Qingdao Natl Lab Marine Sci & Technol, Lab Marine Biol & Biotechnol, Qingdao, Peoples R China; [Wang, Yongjie] Minist Agr, Lab Qual & Safety Risk Assessment Aquat Prod Stor, Shanghai, Peoples R China	Shanghai Ocean University; Laoshan Laboratory	Wang, YJ (corresponding author), Shanghai Ocean Univ, Coll Food Sci & Technol, Shanghai, Peoples R China.;Wang, YJ (corresponding author), Qingdao Natl Lab Marine Sci & Technol, Lab Marine Biol & Biotechnol, Qingdao, Peoples R China.;Wang, YJ (corresponding author), Minist Agr, Lab Qual & Safety Risk Assessment Aquat Prod Stor, Shanghai, Peoples R China.	yjwang@shou.edu.cn	Wang, Yongjie/C-2243-2009	Wang, Yongjie/0000-0002-7209-585X	National Natural Science Foundation of China [31570112, 41876195]	National Natural Science Foundation of China(National Natural Science Foundation of China (NSFC))	This study was funded by the National Natural Science Foundation of China (31570112, 41876195).		50	21	21	2	29	AMER SOC MICROBIOLOGY	WASHINGTON	1752 N ST NW, WASHINGTON, DC 20036-2904 USA	0022-538X	1098-5514		J VIROL	J. Virol.	2026-04-13	2022	96	7			e02114-21	10.1128/jvi.02114-21	http://dx.doi.org/10.1128/jvi.02114-21			12	Virology
J	Butina, TV; Petrushin, IS; Khanaev, IV; Bukin, YS		Butina, Tatyana V.; Petrushin, Ivan S.; Khanaev, Igor V.; Bukin, Yurij S.		Metagenomic Assessment of DNA Viral Diversity in Freshwater Sponges, Baikalospongia bacillifera	MICROORGANISMS		English	Article		freshwater sponges; sponge holobionts; DNA viruses; viral diversity; metagenomics; viromes; gene prediction; functional analysis; Lake Baikal	LAKE BAIKAL SPONGES; LUBOMIRSKIA-BAICALENSIS; VIRUSES; GENOME; IDENTIFICATION; DEMOSPONGIAE; COMMUNITIES; VIROPHAGE; ALIGNMENT; DISEASE	Sponges (type Porifera) are multicellular organisms that give shelter to a variety of microorganisms: fungi, algae, archaea, bacteria, and viruses. The studies concerning the composition of viral communities in sponges have appeared rather recently, and the diversity and role of viruses in sponge holobionts remain largely undisclosed. In this study, we assessed the diversity of DNA viruses in the…	[Butina, Tatyana V.; Petrushin, Ivan S.; Khanaev, Igor V.; Bukin, Yurij S.] Russian Acad Sci, Limnol Inst, Siberian Branch, Irkutsk 664033, Russia	Irkutsk Science Centre of the Russian Academy of Sciences; Russian Academy of Sciences; Limnological Institute SB RAS	Butina, TV (corresponding author), Russian Acad Sci, Limnol Inst, Siberian Branch, Irkutsk 664033, Russia.	tvbutina@mail.ru; ivan.kiel@gmail.com; igkhan@lin.irk.ru; bukinyura@mail.ru	; Butina, Tatyana/J-3628-2018; Bukin, Yurij/AAQ-1698-2020; Petrushin, Ivan/AAA-7815-2019	Khanaev, Igor/0000-0001-6431-2765; Butina, Tatyana/0000-0002-2147-6695; Petrushin, Ivan/0000-0002-8788-5352	Russian Foundation for Basic Research [17-44-388080] Funding Source: Medline	Russian Foundation for Basic Research(Russian Foundation for Basic Research (RFBR))			102	7	8	0	18	MDPI	BASEL	ST ALBAN-ANLAGE 66, CH-4052 BASEL, SWITZERLAND		2076-2607		MICROORGANISMS	Microorganisms	FEB	2022	10	2			480	10.3390/microorganisms10020480	http://dx.doi.org/10.3390/microorganisms10020480			23	Microbiology
J	Azevedo, BLD; Júnior, JPA; Ullmann, LS; Rodrigues, RAL; Abrahao, JS		Azevedo, Bruna Luiza de; Junior, Joao Pessoa Araujo; Ullmann, Leila Sabrina; Rodrigues, Rodrigo Araujo Lima; Abrahao, Jonatas Santos		The Discovery of a New Mimivirus Isolate in Association with Virophage-Transpoviron Elements in Brazil Highlights the Main Genomic and Evolutionary Features of This Tripartite System	VIRUSES-BASEL		English	Article		giant viruses; mimivirus; virophage; transpoviron	GIANT VIRUSES; CLASSIFICATION-SYSTEM; SEQUENCE; ALGORITHM; ORIGIN; SERVER; TREE; TOOL	Mimiviruses are giant viruses of amoeba that can be found in association with virophages. These satellite-like viruses are dependent on the mimivirus viral factory to replicate. Mimiviruses can also be associated with linear DNA molecules called transpovirons. Transpovirons and virophages are important drivers of giant virus evolution although they are still poorly studied elements. Here, we desc…	[Azevedo, Bruna Luiza de; Rodrigues, Rodrigo Araujo Lima; Abrahao, Jonatas Santos] Univ Fed Minas Gerais UFMG, Dept Microbiol, Lab Virus, BR-31270901 Belo Horizonte, MG, Brazil; [Junior, Joao Pessoa Araujo; Ullmann, Leila Sabrina] Univ Estadual Paulista Unesp, Inst Biotecnol, Dept Microbiol & Imunol, Lab Virol, Alameda Tecomarias S-N, BR-18607440 Botucatu, SP, Brazil	Universidade Estadual Paulista	Rodrigues, RAL; Abrahao, JS (corresponding author), Univ Fed Minas Gerais UFMG, Dept Microbiol, Lab Virus, BR-31270901 Belo Horizonte, MG, Brazil.	azvdobruna@gmail.com; jpessoa@ibb.unesp.br; leila_ullmann@yahoo.com.br; rodriguesral07@gmail.com; jonatas.abrahao@gmail.com	Abrahao, Jonatas/B-3895-2015; Araújo Lima Roigues, Roigo/AAI-9292-2021; Araujo Jr, Joao/Q-3043-2019	Abrahao, Jonatas/0000-0001-9420-1791; de Azevedo, Bruna Luiza/0000-0003-2348-9649; Araújo Lima Roigues, Roigo/0000-0001-7148-4012;	CNPq [302081/2018-6]	CNPq(Conselho Nacional de Desenvolvimento Cientifico e Tecnologico (CNPQ))	J.S.A. and J.P.A.J. are CNPq researchers (302081/2018-6).		49	7	7	0	3	MDPI	BASEL	MDPI AG, Grosspeteranlage 5, CH-4052 BASEL, SWITZERLAND		1999-4915		VIRUSES-BASEL	Viruses-Basel	FEB	2022	14	2			206	10.3390/v14020206	http://dx.doi.org/10.3390/v14020206			16	Virology
J	Queiroz, VF; Rodrigues, RAL; Boratto, PVD; La Scola, B; Andreani, J; Abrahao, JS		Queiroz, Victoria Fulgencio; Lima Rodrigues, Rodrigo Araujo; de Miranda Boratto, Paulo Victor; La Scola, Bernard; Andreani, Julien; Abrahao, Jonatas Santos		Amoebae: Hiding in Plain Sight: Unappreciated Hosts for the Very Large Viruses	ANNUAL REVIEW OF VIROLOGY		English	Review			GIANT VIRUS; DNA VIRUSES; LEGIONELLA-PNEUMOPHILA; AMOEBAL ENCYSTMENT; GENOME SEQUENCE; SP NOV.; ACANTHAMOEBA; MIMIVIRUS; HIGHLIGHTS; VIROPHAGE	For decades, viruses have been isolated primarily from humans and other organisms. Interestingly, one of the most complex sides of the virosphere was discovered using free-living amoebae as hosts. The discovery of giant viruses in the early twenty-first century opened a new chapter in the field of virology. Giant viruses are included in the phylum Nucleocytoviricota and harbor large and complex D…	[Queiroz, Victoria Fulgencio; Lima Rodrigues, Rodrigo Araujo; de Miranda Boratto, Paulo Victor; Abrahao, Jonatas Santos] Univ Fed Minas Gerais, Inst Ciencias Biol, Lab Virus, Belo Horizonte, MG, Brazil; [La Scola, Bernard; Andreani, Julien] Aix Marseille Univ, AP HP, Inst Rech Dev, Dept Microbes Evolut Phylogeny & Infect, Marseille, France; [La Scola, Bernard; Andreani, Julien] Inst Hosp Univ Med…	Universidade Federal de Minas Gerais; Institut de Recherche pour le Developpement (IRD); Aix-Marseille Universite; Assistance Publique Hopitaux Paris (APHP); Aix-Marseille Universite; CHU Grenoble Alpes; Communaute Universite Grenoble Alpes; Universite Grenoble Alpes (UGA)	La Scola, B (corresponding author), Aix Marseille Univ, AP HP, Inst Rech Dev, Dept Microbes Evolut Phylogeny & Infect, Marseille, France.;La Scola, B (corresponding author), Inst Hosp Univ Mediterranee Infect, Marseille, France.	bernard.la-scola@univ-amu.fr; jonatas.abrahao@gmail.com	aneani, julien/ACV-8877-2022; Abrahao, Jonatas/B-3895-2015; La Scola, Bernard/P-6477-2016; Araújo Lima Roigues, Roigo/AAI-9292-2021	aneani, julien/0000-0002-8630-4763; Abrahao, Jonatas/0000-0001-9420-1791; La Scola, Bernard/0000-0001-8006-7704; Araújo Lima Roigues, Roigo/0000-0001-7148-4012	Pro-Reitoria de Pesquisa; Pos-Graduacao da UFMG; CAPES; CNPq; FAPEMIG	Pro-Reitoria de Pesquisa; Pos-Graduacao da UFMG; CAPES(Coordenacao de Aperfeicoamento de Pessoal de Nivel Superior (CAPES)); CNPq(Conselho Nacional de Desenvolvimento Cientifico e Tecnologico (CNPQ)); FAPEMIG(Fundacao de Amparo a Pesquisa do Estado de Minas Gerais (FAPEMIG))	We are thankful for our colleagues from GEPViG and the Laboratorio de Virus, Universidade Federal de Minas Gerais, for their support over the last 11 years. We also thank Pro-Reitoria de Pesquisa and Pos-Graduacao da UFMG, CAPES, CNPq, and FAPEMIG for scholarships and other financial supports. J.S.A. is a CNPq researcher. J.S.A. and B.L. are thankful to the Editorial Committee for inviting our te…		122	12	13	0	10	ANNUAL REVIEWS	PALO ALTO	4139 EL CAMINO WAY, PO BOX 10139, PALO ALTO, CA 94303-0139 USA	2327-056X	2327-0578		ANNU REV VIROL	Annu. Rev. Virol.		2022	9		79	98		10.1146/annurev-virology-100520-125832	http://dx.doi.org/10.1146/annurev-virology-100520-125832			20	Virology
J	Kalafagi, E; Papanikolaou, E; Marinos, E; Anagnou, NP; Pappa, KI		Kalafagi, Eleni; Papanikolaou, Eleni; Marinos, Evangelos; Anagnou, Nicholas P.; Pappa, Kalliopi I.		Mimiviruses: Giant viruses with novel and intriguing features	MOLECULAR MEDICINE REPORTS		English	Review		Mimivirus; Acanthamoeba polyphaga; Mimivirus virophage resistance element; virophages; Marseilleviridae	ITACONIC ACID; SYSTEM; CRISPR; MARSEILLEVIRUS; RESISTANCE; EVOLUTION; INFECTION; VIROPHAGE; PROGRESS; GENOMES	The Mimivirus is a giant virus that infects amoebae and was long considered to be a bacterium due to its size. The viral particles are composed of a protein capsid of similar to 500 nm in diameter, which is enclosed in a polysaccharide layer in which similar to 120-140 nm long fibers are embedded, resulting in an overall diameter of 700 nm. The virus has a genome size of 1.2 Mb DNA, and surprisin…	[Kalafagi, Eleni; Papanikolaou, Eleni; Anagnou, Nicholas P.; Pappa, Kalliopi I.] Biomed Res Fdn Acad Athens (BRFAA), Lab Cell & Gene Therapy, Ctr Basic Res, 4 Soranou Ephesiou St, Athens 11527, Greece; [Papanikolaou, Eleni; Marinos, Evangelos; Anagnou, Nicholas P.] Natl & Kapodistrian Univ Athens, Sch Med, Lab Biol, Athens 11527, Greece; [Pappa, Kalliopi I.] Natl & Kapodistrian Univ Athens, Sch M…	Academy of Athens; National & Kapodistrian University of Athens; National & Kapodistrian University of Athens	Anagnou, NP (corresponding author), Biomed Res Fdn Acad Athens (BRFAA), Lab Cell & Gene Therapy, Ctr Basic Res, 4 Soranou Ephesiou St, Athens 11527, Greece.	anagnou@med.uoa.gr	PAPPA, KALLIOPI/K-9345-2018; Anagnou, Nicholas/GLR-3609-2022	PAPPA, KALLIOPI/0000-0002-1061-7405;	European Union's European Social Fund and Greek National Funds through the Program THALIS	European Union's European Social Fund and Greek National Funds through the Program THALIS	The present review was co-funded by the European Union's European Social Fund and Greek National Funds through the Program THALIS, under the Operational Program Education and Lifelong Learning of the National Strategic Reference Framework (project no. 383418; grant no. 70-3-11830) to Professor Kalliopi I. Pappa.		53	5	6	0	19	SPANDIDOS PUBL LTD	ATHENS	POB 18179, ATHENS, 116 10, GREECE	1791-2997	1791-3004		MOL MED REP	Mol. Med. Rep.	JUN	2022	25	6			207	10.3892/mmr.2022.12723	http://dx.doi.org/10.3892/mmr.2022.12723			6	Oncology; Medicine, Research & Experimental
J	Barreat, JGN; Katzourakis, A		Barreat, Jose Gabriel Nino; Katzourakis, Aris		Paleovirology of the DNA viruses of eukaryotes	TRENDS IN MICROBIOLOGY		English	Review			HEPATITIS-B VIRUSES; ADENOASSOCIATED VIRUS; ENDOGENOUS VIRUSES; INTEGRATION; EVOLUTION; ORIGIN; GENOME; WIDESPREAD; VIROPHAGE; PATTERNS	Paleovirology is the study of ancient viruses and how they have coevolved with their hosts. An increasingly detailed understanding of the diversity, origins, and evolution of the DNA viruses of eukaryotes has been obtained through the lens of paleovirology in recent years. Members of multiple viral families have been found integrated in the genomes of eukaryotes, providing a rich fossil record to…	[Barreat, Jose Gabriel Nino; Katzourakis, Aris] Univ Oxford, Dept Zool, Oxford OX1 3SY, England	University of Oxford	Katzourakis, A (corresponding author), Univ Oxford, Dept Zool, Oxford OX1 3SY, England.	aris.katzourakis@zoo.ox.ac.uk	Katzourakis, Aris/K-4488-2012		National Academy of Medicine of Venezuela and Pembroke College, Oxford	National Academy of Medicine of Venezuela and Pembroke College, Oxford	J.G.N.B. is supported by the 'Dr Jose Gregorio Hernandez' Award from the National Academy of Medicine of Venezuela and Pembroke College, Oxford.		100	19	21	0	37	CELL PRESS	CAMBRIDGE	50 HAMPSHIRE ST, FLOOR 5, CAMBRIDGE, MA 02139 USA	0966-842X	1878-4380		TRENDS MICROBIOL	Trends Microbiol.	MAR	2022	30	3	281	292		10.1016/j.tim.2021.07.004	http://dx.doi.org/10.1016/j.tim.2021.07.004		2026-02-22	12	Biochemistry & Molecular Biology; Microbiology
J	Dutta, D; Ravichandiran, V; Sukla, S		Dutta, Debrupa; Ravichandiran, Velayutham; Sukla, Soumi		Virophages: association with human diseases and their predicted role as virus killers	PATHOGENS AND DISEASE		English	Article		Giant virus; APMV; virophage; Sputnik; Lavidaviridae; MIMIVIRE; Zamilon; Hospital acquired pneumonia; Rheumatoid arthritis	DEFENSE SYSTEM; MIMIVIRUS; RESISTANCE	The fascinating discovery of the first giant virus, Acanthamoeba polyphaga mimivirus (APMV), belonging to the family Mimivindae in 2008, and its associated virophage, Sputnik, have left the world of microbiology awestruck. To date, about 18 virophages have been isolated from different environmental sources. With their unique feature of resisting host cell infection and lysis by giant viruses, ana…	[Dutta, Debrupa; Ravichandiran, Velayutham; Sukla, Soumi] Natl Inst Pharmaceut Educ & Res, 168 Maniktala Main Rd, Kolkata 700054, W Bengal, India	National Institute of Pharmaceutical Education & Research, S.A.S. Nagar (Mohali)	Sukla, S (corresponding author), NIPER Kolkata, Dept Pharmacol & Toxicol, Maniktala Main Rd, Kolkata 700054, W Bengal, India.	soumisukla@gmail.com	DUTTA, DEBRUPA/KIA-9072-2024; RAVICHANDIRAN, V/HGU-8028-2022; , Velayutham Ravichandiran/HGU-8028-2022; Sukla, Soumi/AAS-9251-2020	DUTTA, DEBRUPA/0000-0002-0556-7634; RAVICHANDIRAN, V/0000-0001-7820-9486; , Velayutham Ravichandiran/0009-0000-8057-399X; Sukla, Soumi/0000-0003-2267-8595					47	6	7	0	18	OXFORD UNIV PRESS	OXFORD	GREAT CLARENDON ST, OXFORD OX2 6DP, ENGLAND	2049-632X			PATHOG DIS	Pathog. Dis.	NOV	2021	79	8			ftab049	10.1093/femspd/ftab049	http://dx.doi.org/10.1093/femspd/ftab049		2026-10-21	8	Immunology; Infectious Diseases; Microbiology
J	Hackl, T; Duponchel, S; Barenhoff, K; Weinmann, A; Fischer, MG		Hackl, Thomas; Duponchel, Sarah; Barenhoff, Karina; Weinmann, Alexa; Fischer, Matthias G.		Virophages and retrotransposons colonize the genomes of a heterotrophic flagellate	ELIFE		English	Article		Cafeteria burkhardae; virophage; retrotransposon; protist; endogenous viral element; antiviral defense; Viruses; Other	CLASSIFICATION-SYSTEM; TRANSPOSABLE ELEMENTS; GIANT VIRUS; TRANSPOVIRONS; INTEGRATION; EVOLUTION; PROVIROPHAGES; VISUALIZATION; PARASITE; TOOL	Virophages can parasitize giant DNA viruses and may provide adaptive anti-giant virus defense in unicellular eukaryotes. Under laboratory conditions, the virophage mavirus integrates into the nuclear genome of the marine flagellate Cafeteria burkhardae and reactivates upon superinfection with the giant virus CroV. In natural systems, however, the prevalence and diversity of host-virophage associa…	[Hackl, Thomas; Duponchel, Sarah; Barenhoff, Karina; Weinmann, Alexa; Fischer, Matthias G.] Max Planck Inst Med Res, Dept Biomol Mech, Heidelberg, Germany	Max Planck Society	Fischer, MG (corresponding author), Max Planck Inst Med Res, Dept Biomol Mech, Heidelberg, Germany.	mfischer@mr.mpg.de	Fischer, Matthias/Q-2738-2017	Fischer, Matthias/0000-0002-4014-3626; Hackl, Thomas/0000-0002-0022-320X	Gordon and Betty Moore Foundation [5734]	Gordon and Betty Moore Foundation(Gordon & Betty Moore Foundation)	Gordon and Betty Moore Foundation 5734 Sarah Duponchel Matthias G Fischer Max Planck Institute for Medical Research Heidelberg Thomas Hackl Sarah Duponchel Karina Barenhoff Alexa Weinmann Matthias G Fischer		62	41	41	1	11	eLIFE SCIENCES PUBL LTD	CAMBRIDGE	SHERATON HOUSE, CASTLE PARK, CAMBRIDGE, CB3 0AX, ENGLAND	2050-084X			ELIFE	eLife	2026-10-26	2021	10				e72674	10.7554/eLife.72674; 10.7554/eLife.72674.sa1; 10.7554/eLife.72674.sa2	http://dx.doi.org/10.7554/eLife.72674; 10.7554/eLife.72674.sa1; 10.7554/eLife.72674.sa2			20	Biology
J	Woo, ACC; Gaia, M; Guglielmini, J; Da Cunha, V; Forterre, P		Woo, Anthony C. C.; Gaia, Morgan; Guglielmini, Julien; Da Cunha, Violette; Forterre, Patrick		Phylogeny of the Varidnaviria Morphogenesis Module: Congruence and Incongruence With the Tree of Life and Viral Taxonomy	FRONTIERS IN MICROBIOLOGY		English	Article		evolution; dsDNA viruses; NCLDV; giant viruses; viral taxonomy	GIANT VIRUS; DNA VIRUSES; EVOLUTION; DOMAINS; EUKARYOTES; DATABASE; ORIGINS; ARCHAEA; LINEAGE; SYSTEM	Double-stranded DNA viruses of the realm Varidnaviria (formerly PRD1-adenovirus lineage) are characterized by homologous major capsid proteins (MCPs) containing one (kingdom: Helvetiavirae) or two beta-barrel domains (kingdom: Bamfordvirae) known as the jelly roll folds. Most of them also share homologous packaging ATPases (pATPases). Remarkably, Varidnaviria infect hosts from the three domains o…	[Woo, Anthony C. C.] Museum Natl Hist Nat, Pole Anal Donnees, UMS 2700 2AD, Paris, France; [Woo, Anthony C. C.; Da Cunha, Violette; Forterre, Patrick] Inst Pasteur, Dept Microbiol, Paris, France; [Woo, Anthony C. C.; Da Cunha, Violette; Forterre, Patrick] Univ Paris Saclay, Inst Integrat Biol Cell I2BC, CEA, CNRS, Gif Sur Yvette, France; [Gaia, Morgan] Univ Paris Saclay, Univ Evry, Inst Francois …	Museum National d'Histoire Naturelle (MNHN); Pasteur Network; Universite Paris Cite; Institut Pasteur Paris; Centre National de la Recherche Scientifique (CNRS); Universite Paris Saclay; CEA; Centre National de la Recherche Scientifique (CNRS); CEA; Universite Paris Saclay; Pasteur Network; Universite Paris Cite; Institut Pasteur Paris; Centre National de la Recherche Scientifique (CNRS); Univers…	Woo, ACC (corresponding author), Museum Natl Hist Nat, Pole Anal Donnees, UMS 2700 2AD, Paris, France.;Woo, ACC; Forterre, P (corresponding author), Inst Pasteur, Dept Microbiol, Paris, France.;Woo, ACC; Forterre, P (corresponding author), Univ Paris Saclay, Inst Integrat Biol Cell I2BC, CEA, CNRS, Gif Sur Yvette, France.	anthony.woo@mnhn.fr; patrick.forterre@pasteur.fr	Guglielmini, Julien/E-8029-2011; Da Cunha, Violette/AAH-6416-2021	Guglielmini, Julien/0000-0002-8566-1726; Da Cunha, Violette/0000-0002-9035-7825; Gaïa, Morgan/0000-0003-4936-4780; Woo, Anthony/0000-0002-7968-0824	European Research Council (ERC) from the European Union [340440]	European Research Council (ERC) from the European Union(European Research Council (ERC))	This work was supported by the European Research Council (ERC) grant from the European Union's Seventh Framework Program (FP/2007-2013)/Project EVOMOBIL-ERC Grant Agreement no. 340440.		57	18	21	1	13	FRONTIERS MEDIA SA	LAUSANNE	AVENUE DU TRIBUNAL FEDERAL 34, LAUSANNE, CH-1015, SWITZERLAND		1664-302X		FRONT MICROBIOL	Front. Microbiol.	2026-07-16	2021	12				704052	10.3389/fmicb.2021.704052	http://dx.doi.org/10.3389/fmicb.2021.704052			15	Microbiology
J	Meng, LJ; Endo, H; Blanc-Mathieu, R; Chaffron, S; Hernández-Velázquez, R; Kaneko, H; Ogata, H		Meng, Lingjie; Endo, Hisashi; Blanc-Mathieu, Romain; Chaffron, Samuel; Hernandez-Velazquez, Rodrigo; Kaneko, Hiroto; Ogata, Hiroyuki		Quantitative Assessment of Nucleocytoplasmic Large DNA Virus and Host Interactions Predicted by Co-occurrence Analyses	MSPHERE		English	Article		NCLDV; Tara Oceans; assessment; co-occurrence; host prediction	GIANT VIRUSES; MARINE VIRUSES; EVOLUTION; SEQUENCE; EUKARYOTES; LIKELIHOOD; GENOMES; PROFILE; ALGA	Nucleocytoplasmic large DNA viruses (NCLDVs) are highly diverse and abundant in marine environments. However, the knowledge of their hosts is limited because only a few NCLDVs have been isolated so far. Taking advantage of the recent large-scale marine metagenomics census, in silico host prediction approaches are expected to fill the gap and further expand our knowledge of virus-host relationship…	[Meng, Lingjie; Endo, Hisashi; Blanc-Mathieu, Romain; Hernandez-Velazquez, Rodrigo; Kaneko, Hiroto; Ogata, Hiroyuki] Kyoto Univ, Bioinformat Ctr, Inst Chem Res, Uji, Kyoto, Japan; [Blanc-Mathieu, Romain] Univ Grenoble Alpes, Lab Physiol Cellulaire & Vegetale, CEA, CNRS,INRA,IRIG, Grenoble, France; [Chaffron, Samuel] Univ Nantes, LS2N, CNRS UMR 6004, Nantes, France; [Chaffron, Samuel] Res Federat …	Kyoto University; INRAE; Communaute Universite Grenoble Alpes; Universite Grenoble Alpes (UGA); CEA; Centre National de la Recherche Scientifique (CNRS); Centre National de la Recherche Scientifique (CNRS); CNRS - Institute for Information Sciences & Technologies (INS2I); Nantes Universite; Max Planck Society	Ogata, H (corresponding author), Kyoto Univ, Bioinformat Ctr, Inst Chem Res, Uji, Kyoto, Japan.	ogata@kuicr.kyoto-u.ac.jp	Chaffron, Samuel/K-1104-2019; Endo, Hisashi/C-3318-2019; Meng, Lingjie/KRQ-3485-2024	Chaffron, Samuel/0000-0001-5903-617X; Ogata, Hiroyuki/0000-0001-6594-377X; Kaneko, Hiroto/0000-0002-7127-2551; Blanc-Mathieu, Romain/0000-0002-9485-6330; Endo, Hisashi/0000-0003-0016-1624; Meng, Lingjie/0000-0001-9937-8860	JSPS/KAKENHI [18H02279, 19H05667, 19K15895, 19H04263]; Ministry of Education, Culture, Science, Sports and Technology (MEXT) of Japan [16H06429, 16K21723, 16H06437]; Kyoto University Research Coordination Alliance; Collaborative Research Program of the Institute for Chemical Research, Kyoto University [2019-30, 2020-27]; Tara Oceans consortium; Grants-in-Aid for Scientific Research [19H04263, 18H…	JSPS/KAKENHI(Ministry of Education, Culture, Sports, Science and Technology, Japan (MEXT)Japan Society for the Promotion of ScienceGrants-in-Aid for Scientific Research (KAKENHI)); Ministry of Education, Culture, Science, Sports and Technology (MEXT) of Japan(Ministry of Education, Culture, Sports, Science and Technology, Japan (MEXT)); Kyoto University Research Coordination Alliance; Collaborati…	This study was supported by JSPS/KAKENHI (18H02279 and 19H05667 to H.O. and 19K15895 and 19H04263 to H.E.); Scientific Research on Innovative Areas from the Ministry of Education, Culture, Science, Sports and Technology (MEXT) of Japan (16H06429, 16K21723, and 16H06437); Kyoto University Research Coordination Alliance (funding to H.E.); and the Collaborative Research Program of the Institute for …		79	25	25	0	17	AMER SOC MICROBIOLOGY	WASHINGTON	1752 N ST NW, WASHINGTON, DC 20036-2904 USA	2379-5042			MSPHERE	mSphere	MAR-APR	2021	6	2			e01298-20	10.1128/mSphere.01298-20	http://dx.doi.org/10.1128/mSphere.01298-20			18	Microbiology
J	Hannat, S; Pontarotti, P; Colson, P; Kuhn, ML; Galiana, E; La Scola, B; Aherfi, S; Panabières, F		Hannat, Sihem; Pontarotti, Pierre; Colson, Philippe; Kuhn, Marie-Line; Galiana, Eric; La Scola, Bernard; Aherfi, Sarah; Panabieres, Franck		Diverse Trajectories Drive the Expression of a Giant Virus in the Oomycete Plant Pathogen Phytophthora parasitica	FRONTIERS IN MICROBIOLOGY		English	Article		gene transfer; giant viruses; Phytophthora parasitica; integration; endogenization; NCLDV; oomycetes	GENOME SEQUENCE; DNA; GENES; VIROPHAGE; ANKYRIN; ORIGINS; AMEBAS; FAMILY	Giant viruses of amoebas, recently classified in the class Megaviricetes, are a group of viruses that can infect major eukaryotic lineages. We previously identified a set of giant virus sequences in the genome of Phytophthora parasitica, an oomycete and a devastating major plant pathogen. How viral insertions shape the structure and evolution of the invaded genomes is unclear, but it is known tha…	[Hannat, Sihem; Pontarotti, Pierre; Colson, Philippe; La Scola, Bernard; Aherfi, Sarah] Inst Hosp Univ Mediterranee Infect, Marseille, France; [Hannat, Sihem; Pontarotti, Pierre; Colson, Philippe; La Scola, Bernard; Aherfi, Sarah] Aix Marseille Univ, MEPHI, Inst Rech Dev, Marseille, France; [Pontarotti, Pierre] CNRS, SNC5039, Marseille, France; [Colson, Philippe; Aherfi, Sarah] AP HM, Marseille, …	Aix-Marseille Universite; Institut de Recherche pour le Developpement (IRD); Aix-Marseille Universite; Centre National de la Recherche Scientifique (CNRS); Aix-Marseille Universite; Assistance Publique-Hopitaux de Marseille; Centre National de la Recherche Scientifique (CNRS); INRAE; Universite Cote d'Azur	Aherfi, S (corresponding author), Inst Hosp Univ Mediterranee Infect, Marseille, France.;Aherfi, S (corresponding author), Aix Marseille Univ, MEPHI, Inst Rech Dev, Marseille, France.;Aherfi, S (corresponding author), AP HM, Marseille, France.;Panabières, F (corresponding author), Univ Cote dAzur, INRAE, CNRS, ISA, Sophia Antipolis, France.	sarah.aherfi@ap-hm.fr; franck.panabieres@inrae.fr	La Scola, Bernard/P-6477-2016; Colson, Philippe/P-6355-2014; Aherfi, Sarah/B-7508-2017; Galiana, Eric/AAZ-6444-2021; , pontarotti/ABB-1753-2021; Panabieres, Franck/ABE-2515-2021	La Scola, Bernard/0000-0001-8006-7704; Colson, Philippe/0000-0001-6285-0308;	INRAE; French Government (National Research Agency, ANR) through the Investments for the Future LabEx SIGNALIFE: program [ANR-11-LABX-0028-01]	INRAE; French Government (National Research Agency, ANR) through the Investments for the Future LabEx SIGNALIFE: program(Agence Nationale de la Recherche (ANR))	This work was partially funded by INRAE and by the French Government (National Research Agency, ANR) through the Investments for the Future LabEx SIGNALIFE: program (reference #ANR-11-LABX-0028-01).		87	9	10	1	16	FRONTIERS MEDIA SA	LAUSANNE	AVENUE DU TRIBUNAL FEDERAL 34, LAUSANNE, CH-1015, SWITZERLAND		1664-302X		FRONT MICROBIOL	Front. Microbiol.	2026-06-01	2021	12				662762	10.3389/fmicb.2021.662762	http://dx.doi.org/10.3389/fmicb.2021.662762			13	Microbiology
J	Palermo, CN; Shea, DW; Short, SM		Palermo, Christine N.; Shea, Dylan W.; Short, Steven M.		Analysis of Different Size Fractions Provides a More Complete Perspective of Viral Diversity in a Freshwater Embayment	APPLIED AND ENVIRONMENTAL MICROBIOLOGY		English	Article		bacteriophages; dsDNA viruses; eukaryotic viruses; metagenomics; microbial communities; viral ecology; virioplankton	LACTIC-ACID BACTERIA; LAKE; VIRUSES; GENOME; METAGENOMICS; BACTERIOPHAGES; CYANOBACTERIUM; ECOGENOMICS; VIROPHAGES; PROTOCOLS	Inspired by recent discoveries of the prevalence of large viruses in the environment, we reassessed the longstanding approach of filtering water through small-pore-size filters to separate viruses from cells before metagenomic analysis. We collected samples from three sites in Hamilton Harbour, an embayment of Lake Ontario, and studied 6 data sets derived from <0.45-mu m- and >0.45-mu m-size frac…	[Palermo, Christine N.; Short, Steven M.] Univ Toronto Mississauga, Dept Phys & Environm Sci, Mississauga, ON, Canada; [Shea, Dylan W.; Short, Steven M.] Univ Toronto, Dept Ecol & Evolutionary Biol, Toronto, ON, Canada; [Short, Steven M.] Univ Toronto Mississauga, Dept Biol, Mississauga, ON, Canada	University of Toronto; University Toronto Mississauga; University of Toronto; University of Toronto; University Toronto Mississauga	Palermo, CN; Short, SM (corresponding author), Univ Toronto Mississauga, Dept Phys & Environm Sci, Mississauga, ON, Canada.;Short, SM (corresponding author), Univ Toronto, Dept Ecol & Evolutionary Biol, Toronto, ON, Canada.;Short, SM (corresponding author), Univ Toronto Mississauga, Dept Biol, Mississauga, ON, Canada.	christine.palermo@mail.utororto.ca; steven.short@utororto.ca	Short, Steven/F-5578-2011; Palermo, Christine/KHV-7567-2024	Short, Steven/0000-0002-6576-4883; Palermo, Christine/0000-0003-3037-0064	NSERC [RGPIN-2016-06022]	NSERC(Natural Sciences and Engineering Research Council of Canada (NSERC))	DNA extraction and metagenomic sequencing was supported by an NSERC Discovery Grant (RGPIN-2016-06022) awarded to S.M.S.		71	13	16	3	29	AMER SOC MICROBIOLOGY	WASHINGTON	1752 N ST NW, WASHINGTON, DC 20036-2904 USA	0099-2240	1098-5336		APPL ENVIRON MICROB	Appl. Environ. Microbiol.	JUN	2021	87	11			e00197-21	10.1128/AEM.00197-21	http://dx.doi.org/10.1128/AEM.00197-21			15	Biotechnology & Applied Microbiology; Microbiology
J	Christiansen, A; Weiel, M; Winkler, A; Schug, A; Reinstein, J		Christiansen, Alexander; Weiel, Marie; Winkler, Andreas; Schug, Alexander; Reinstein, Jochen		The Trimeric Major Capsid Protein of Mavirus is stabilized by its Interlocked N-termini Enabling Core Flexibility for Capsid Assembly	JOURNAL OF MOLECULAR BIOLOGY		English	Article		virus protein; HDX-MS; structural dynamics; protein folding and assembly; MD simulation		Icosahedral viral capsids assemble with high fidelity from a large number of identical buildings blocks. The mechanisms that enable individual capsid proteins to form stable oligomeric units (capsomers) while affording structural adaptability required for further assembly into capsids are mostly unknown. Understanding these mechanisms requires knowledge of the capsomers' dynamics, especially for …	[Christiansen, Alexander; Reinstein, Jochen] Max Planck Inst Med Res, Dept Biomol Mechanismsm Heidelberg, Heidelberg, Germany; [Weiel, Marie] Karlsruhe Inst Technol, Steinbuch Ctr Comp, Eggenstein Leopoldshafen, Germany; [Weiel, Marie] Karlsruhe Inst Technol, Dept Phys, Eggenstein Leopoldshafen, Germany; [Winkler, Andreas] Graz Univ Technol, Inst Biochem, Graz, Austria; [Schug, Alexander] Julich …	Max Planck Society; Helmholtz Association; Karlsruhe Institute of Technology; Helmholtz Association; Karlsruhe Institute of Technology; Graz University of Technology	Reinstein, J (corresponding author), Max Planck Inst Med Res, Dept Biomol Mechanismsm Heidelberg, Heidelberg, Germany.	jochen.reinstein@mpimf-heidelberg.mpg.de		Schug, Alexander/0000-0002-0534-502X; Winkler, Aneas/0000-0001-6221-9671; Weiel, Marie/0000-0001-9648-4385	Max Planck Society; Austrian Science Fund (FWF) [P32022]; Helmholtz Association Initiative and Networking Fund [ZT-I-003]; DFG [GRK 2450]; Austrian Science Fund (FWF) [P32022] Funding Source: Austrian Science Fund (FWF)	Max Planck Society(Max Planck SocietyInstituto Politecnico Nacional - Mexico); Austrian Science Fund (FWF)(Austrian Science Fund (FWF)Instituto Politecnico Nacional - Mexico); Helmholtz Association Initiative and Networking Fund; DFG(German Research Foundation (DFG)); Austrian Science Fund (FWF)(Austrian Science Fund (FWF))	This work was funded by the Max Planck Society and the Austrian Science Fund (FWF) P32022 (to A. W.). The present contribution is supported by the Helmholtz Association Initiative and Networking Fund under project number ZT-I-003. The authors gratefully acknowledge support by the DFG under the GRK 2450.		51	5	6	0	3	ACADEMIC PRESS LTD- ELSEVIER SCIENCE LTD	LONDON	24-28 OVAL RD, LONDON NW1 7DX, ENGLAND	0022-2836	1089-8638		J MOL BIOL	J. Mol. Biol.	2026-04-02	2021	433	7			166859	10.1016/j.jmb.2021.166859	http://dx.doi.org/10.1016/j.jmb.2021.166859		2026-02-21	15	Biochemistry & Molecular Biology
J	Guo, JR; Bolduc, B; Zayed, AA; Varsani, A; Dominguez-Huerta, G; Delmont, TO; Pratama, AA; Gazitúa, MC; Vik, D; Sullivan, MB; Roux, S		Guo, Jiarong; Bolduc, Ben; Zayed, Ahmed A.; Varsani, Arvind; Dominguez-Huerta, Guillermo; Delmont, Tom O.; Pratama, Akbar Adjie; Gazitua, M. Consuelo; Vik, Dean; Sullivan, Matthew B.; Roux, Simon		VirSorter2: a multi-classifier, expert-guided approach to detect diverse DNA and RNA viruses	MICROBIOME		English	Article			PROPHAGES; EVOLUTION; PLASMIDS; ECOGENOMICS; VIROPHAGES; DATABASE; PHAST; TOOL	Background: Viruses are a significant player in many biosphere and human ecosystems, but most signals remain hidden in metagenomic/metatranscriptomic sequence datasets due to the lack of universal gene markers, database representatives, and insufficiently advanced identification tools. Results: Here, we introduce VirSorter2, a DNA and RNA virus identification tool that leverages genome-informed d…	[Guo, Jiarong; Bolduc, Ben; Zayed, Ahmed A.; Dominguez-Huerta, Guillermo; Pratama, Akbar Adjie; Vik, Dean; Sullivan, Matthew B.] Ohio State Univ, Dept Microbiol, 484 W 12th Ave, Columbus, OH 43210 USA; [Varsani, Arvind] Arizona State Univ, Sch Life Sci, Ctr Evolut & Med, Biodesign Ctr Fundamental & Appl Microbi, Tempe, AZ 85287 USA; [Varsani, Arvind] Univ Cape Town, Dept Integrat Biomed Sci, Stru…	University System of Ohio; Ohio State University; Arizona State University; Arizona State University-Tempe; University of Cape Town; Universite Paris Saclay; Centre National de la Recherche Scientifique (CNRS); CEA; University System of Ohio; Ohio State University; University System of Ohio; Ohio State University; United States Department of Energy (DOE); Lawrence Berkeley National Laboratory	Sullivan, MB (corresponding author), Ohio State Univ, Dept Microbiol, 484 W 12th Ave, Columbus, OH 43210 USA.;Roux, S (corresponding author), Lawrence Berkeley Natl Lab, DOE Joint Genome Inst, Berkeley, CA 94720 USA.	sullivan.948@osu.edu; sroux@lbl.gov	Varsani, Arvind/JOZ-5299-2023; Domínguez Huerta, Guillermo/JDD-0512-2023; guo, jiarong/LFU-8803-2024; Zayed, Ahmed/ABI-1865-2020; Delmont, Tom/A-4331-2018; Roux, Simon/ABE-6255-2020; Sullivan, Matthew/H-3256-2011	Varsani, Arvind/0000-0003-4111-2415; Domínguez Huerta, Guillermo/0000-0001-9799-6139; Bolduc, Benjamin/0000-0003-2420-0755; Zayed, Ahmed/0000-0003-2793-2679;	NSF [OCE1829831, ABI1758974]; U.S. Department of Energy [DE-SC0020173]; Gordon and Betty Moore Foundation [3790]; Office of Science of the U.S. Department of Energy [DE-AC02-05CH11231]; U.S. Department of Energy (DOE) [DE-SC0020173] Funding Source: U.S. Department of Energy (DOE)	NSF(National Science Foundation (NSF)); U.S. Department of Energy(United States Department of Energy (DOE)); Gordon and Betty Moore Foundation(Gordon & Betty Moore Foundation); Office of Science of the U.S. Department of Energy(United States Department of Energy (DOE)); U.S. Department of Energy (DOE)(United States Department of Energy (DOE))	Funding was provided by NSF (#OCE1829831, #ABI1758974), the U.S. Department of Energy (#DE-SC0020173), and the Gordon and Betty Moore Foundation (#3790) to MBS. The work conducted by the U.S. Department of Energy Joint Genome Institute is supported by the Office of Science of the U.S. Department of Energy under contract no. DE-AC02-05CH11231.		70	780	854	19	215	BMC	LONDON	CAMPUS, 4 CRINAN ST, LONDON N1 9XW, ENGLAND	2049-2618			MICROBIOME	Microbiome	2026-02-01	2021	9	1			37	10.1186/s40168-020-00990-y	http://dx.doi.org/10.1186/s40168-020-00990-y			13	Microbiology
J	Bellas, CM; Sommaruga, R		Bellas, Christopher M.; Sommaruga, Ruben		Polinton-like viruses are abundant in aquatic ecosystems	MICROBIOME		English	Article		Polinton; Virophage; NCLDV; Metagenome; Lakes		BackgroundPolintons are large mobile genetic elements found in the genomes of eukaryotic organisms that are considered the ancient ancestors of most eukaryotic dsDNA viruses. Originally considered as transposons, they have been found to encode virus capsid genes, suggesting they may actually be integrated viruses; however, an extracellular form has yet to be detected. Recently, circa 25 Polinton-…	[Bellas, Christopher M.; Sommaruga, Ruben] Univ Innsbruck, Dept Ecol, Technikerstr 25, A-6020 Innsbruck, Austria	University of Innsbruck	Bellas, CM (corresponding author), Univ Innsbruck, Dept Ecol, Technikerstr 25, A-6020 Innsbruck, Austria.	Christopher.bellas@bristol.ac.uk	Bellas, Christopher/C-6292-2015; Sommaruga, Ruben/P-6626-2019	Bellas, Christopher/0000-0001-5084-7830; Sommaruga, Ruben/0000-0002-1055-2461	Austrian Science Fund (FWF) [M 2299-B32]; Austrian Science Fund (FWF) [M2299] Funding Source: Austrian Science Fund (FWF)	Austrian Science Fund (FWF)(Austrian Science Fund (FWF)); Austrian Science Fund (FWF)(Austrian Science Fund (FWF))	This study was supported by a grant from the Austrian Science Fund (FWF, M 2299-B32). The computational results presented have been achieved (in part) using the HPC infrastructure LEO of the University of Innsbruck.		42	40	40	0	10	BMC	LONDON	CAMPUS, 4 CRINAN ST, LONDON N1 9XW, ENGLAND	2049-2618			MICROBIOME	Microbiome	2026-01-12	2021	9	1			13	10.1186/s40168-020-00956-0	http://dx.doi.org/10.1186/s40168-020-00956-0			14	Microbiology
J	Mönttinen, HAM; Bicep, C; Williams, TA; Hirt, RP		Monttinen, Heli A. M.; Bicep, Cedric; Williams, Tom A.; Hirt, Robert P.		The genomes of nucleocytoplasmic large DNA viruses: viral evolution writ large	MICROBIAL GENOMICS		English	Review		gene network; gene phylogenies; NCLDV; phylum Nucleocytoviricota; protein families	GIANT VIRUSES; LARGE DELETIONS; REPLICATION; GENE; ACQUISITION; ORIGIN; CLASSIFICATION; INTEGRATION; VIROPHAGES; POXVIRUSES	The nucleocytoplasmic large DNA viruses (NCLDVs) are a diverse group that currently contain the largest known virions and genomes, also called giant viruses. The first giant virus was isolated and described nearly 20 years ago. Their genome sizes were larger than for any other known virus at the time and it contained a number of genes that had not been previously described in any virus. The origi…	[Monttinen, Heli A. M.; Bicep, Cedric; Williams, Tom A.; Hirt, Robert P.] Newcastle Univ, Biosci Inst, Fac Med Sci, Newcastle Upon Tyne NE2 4HH, Tyne & Wear, England; [Williams, Tom A.] Univ Bristol, Sch Biol Sci, 24 Tyndall Ave, Bristol BS8 1TH, Avon, England; [Monttinen, Heli A. M.] Univ Helsinki, Inst Biotechnol, Helsinki Inst Life Sci HiLIFE, Viikki Bioctr 2, Helsinki 00014, Finland; [Bicep, …	Newcastle University - UK; University of Bristol; University of Helsinki; Centre National de la Recherche Scientifique (CNRS); Universite Clermont Auvergne (UCA)	Mönttinen, HAM; Hirt, RP (corresponding author), Newcastle Univ, Biosci Inst, Fac Med Sci, Newcastle Upon Tyne NE2 4HH, Tyne & Wear, England.;Mönttinen, HAM (corresponding author), Univ Helsinki, Inst Biotechnol, Helsinki Inst Life Sci HiLIFE, Viikki Bioctr 2, Helsinki 00014, Finland.	heli.monttinen@helsinki.fi; Robert.Hirt@ncl.ac.uk	; Hirt, Robert/R-5429-2017	Willia, Tom/0000-0003-1072-0223; Hirt, Robert/0000-0002-3760-9958; BICEP, CEIC/0000-0003-1012-8553; Mönttinen, Heli/0000-0003-2461-0690	Jenny and Antti Wihuri foundation; Oskari Huttunen foundation	Jenny and Antti Wihuri foundation; Oskari Huttunen foundation	The work by H.A.M.M. was funded by the Jenny and Antti Wihuri foundation and the Oskari Huttunen foundation.		99	35	35	1	22	MICROBIOLOGY SOC	LONDON	14-16 MEREDITH ST, LONDON, ENGLAND	2057-5858			MICROB GENOMICS	Microb. Genomics	SEP	2021	7	9			649	10.1099/mgen.0.000649	http://dx.doi.org/10.1099/mgen.0.000649			17	Genetics & Heredity; Microbiology
J	Chelkha, N; Levasseur, A; La Scola, B; Colson, P		Chelkha, Nisrine; Levasseur, Anthony; La Scola, Bernard; Colson, Philippe		Host-virus interactions and defense mechanisms for giant viruses	ANNALS OF THE NEW YORK ACADEMY OF SCIENCES		English	Review		giant virus; defense; host-virus interactions; nucleocytoplasmic large DNA viruses; virophages	SWINE-FEVER VIRUS; COMPLEMENT-CONTROL PROTEIN; APOPTOSIS INHIBITION; CASPASE ACTIVATION; GENOME SEQUENCE; DNA VIRUSES; MELTING-POT; MIMIVIRUS; FAMILY; EXPRESSION	Giant viruses, with virions larger than 200 nm and genomes larger than 340 kilobase pairs, modified the now outdated perception of the virosphere. With virions now reported reaching up to 1.5 mu m in size and genomes of up to 2.5 Mb encoding components shared with cellular life forms, giant viruses exhibit a complexity similar to microbes, such as bacteria and archaea. Here, we review interaction…	[Chelkha, Nisrine; Levasseur, Anthony; La Scola, Bernard; Colson, Philippe] Aix Marseille Univ, AP HM, Inst Rech Dev IRD, Microbes Evolut Phylogeny & Infect MEPHI, 27 Blvd Jean Moulin, Marseille 13005, France; [Levasseur, Anthony; La Scola, Bernard; Colson, Philippe] IHU Mediterranee Infect, Marseille, France	Aix-Marseille Universite; Assistance Publique-Hopitaux de Marseille; Institut de Recherche pour le Developpement (IRD); Aix-Marseille Universite	Colson, P (corresponding author), Aix Marseille Univ, AP HM, Inst Rech Dev IRD, Microbes Evolut Phylogeny & Infect MEPHI, 27 Blvd Jean Moulin, Marseille 13005, France.	philippe.colson@univ-amu.fr	Colson, Philippe/P-6355-2014; La Scola, Bernard/P-6477-2016	Colson, Philippe/0000-0001-6285-0308; Levasseur, Anthony/0000-0003-2989-7539; La Scola, Bernard/0000-0001-8006-7704	French Government under the Investments for the Future program [10-IAHU-03]; Region Provence-Alpes-Cote d'Azur; European funding FEDER PRIMMI (Fonds Europeen de Developpement Regional-Plateformes de Recherche et d'Innovation Mutualisees Mediterranee Infection); Infectiopole Sud Foundation	French Government under the Investments for the Future program; Region Provence-Alpes-Cote d'Azur(Region Provence-Alpes-Cote d'Azur); European funding FEDER PRIMMI (Fonds Europeen de Developpement Regional-Plateformes de Recherche et d'Innovation Mutualisees Mediterranee Infection); Infectiopole Sud Foundation	This work was supported by the French Government under the Investments for the Future program managed by the National Agency for Research (ANR), Mediterranee-Infection 10-IAHU-03, and was also supported by Region Provence-Alpes-Cote d'Azur and European funding FEDER PRIMMI (Fonds Europeen de Developpement Regional-Plateformes de Recherche et d'Innovation Mutualisees Mediterranee Infection). N.C. …		165	5	5	1	39	WILEY	HOBOKEN	111 RIVER ST, HOBOKEN 07030-5774, NJ USA	0077-8923	1749-6632		ANN NY ACAD SCI	Ann. N.Y. Acad. Sci.	FEB	2021	1486	1	39	57		10.1111/nyas.14469	http://dx.doi.org/10.1111/nyas.14469		2026-10-20	19	Multidisciplinary Sciences
J	Fischer, MG		Fischer, Matthias G.		The Virophage Family Lavidaviridae	CURRENT ISSUES IN MOLECULAR BIOLOGY		English	Review			ACANTHAMOEBA-POLYPHAGA-MIMIVIRUS; GIANT VIRUSES; DNA VIRUSES; GENOME; TRANSPOSONS; REVEALS; PROTEIN; ORIGIN; SYSTEM; COMMON	Double-stranded (ds) DNA viruses of the family Lavidaviridae, commonly known as virophages, are a fascinating group of eukaryotic viruses that depend on a coinfecting giant dsDNA virus of the Mimiviridae for their propagation. Instead of replicating in the nucleus, virophages multiply in the cytoplasmic virion factory of a coinfecting giant virus inside a phototrophic or heterotrophic protistal h…	[Fischer, Matthias G.] Max Planck Inst Med Res, Dept Biomol Mech, Heidelberg, Germany	Max Planck Society	Fischer, MG (corresponding author), Max Planck Inst Med Res, Dept Biomol Mech, Heidelberg, Germany.	mfischer@mpimf-heidelberg.mpg.de	Fischer, Matthias/Q-2738-2017	Fischer, Matthias/0000-0002-4014-3626					82	33	37	0	73	MDPI	BASEL	ST ALBAN-ANLAGE 66, CH-4052 BASEL, SWITZERLAND	1467-3037	1467-3045		CURR ISSUES MOL BIOL	Curr. Issues Mol. Biol.	JAN	2021	40		1	24		10.21775/cimb.040.001	http://dx.doi.org/10.21775/cimb.040.001			24	Biochemistry & Molecular Biology
J	Gulino, K; Rahman, J; Badri, M; Morton, J; Bonneau, R; Ghedin, E		Gulino, K.; Rahman, J.; Badri, M.; Morton, J.; Bonneau, R.; Ghedin, E.		Initial Mapping of the New York City Wastewater Virome	MSYSTEMS		English	Article		bacteriophage; metagenomics; virome	VIRUSES; PHAGE; ABUNDANCE; DIVERSITY; PROPHAGES; EVOLUTION; INFECTION; COMMUNITY; VIROPHAGE; SOFTWARE	Bacteriophages are abundant members of all microbiomes studied to date, influencing microbial communities through interactions with their bacterial hosts. Despite their functional importance and ubiquity, phages have been underexplored in urban environments compared to their bacterial counterparts. We profiled the viral communities in New York City (NYC) wastewater using metagenomic data collecte…	[Gulino, K.; Rahman, J.; Badri, M.; Bonneau, R.; Ghedin, E.] NYU, Dept Biol, Ctr Genom & Syst Biol, New York, NY 10003 USA; [Morton, J.; Bonneau, R.] Simons Fdn, Flatiron Inst, New York, NY USA; [Bonneau, R.] NYU, Courant Inst, Comp Sci Dept, New York, NY USA; [Ghedin, E.] NYU, Dept Epidemiol, Sch Global Publ Hlth, New York, NY 10003 USA	New York University; Simons Foundation; Flatiron Institute; New York University; New York University	Ghedin, E (corresponding author), NYU, Dept Biol, Ctr Genom & Syst Biol, New York, NY 10003 USA.;Ghedin, E (corresponding author), NYU, Dept Epidemiol, Sch Global Publ Hlth, New York, NY 10003 USA.	elodie.ghedin@nyu.edu	Bonneau, Richard/ABD-6737-2021; Ghedin, Elodie/Y-5654-2019	Ghedin, Elodie/0000-0002-1515-725X; Rahman, Jahan/0000-0001-8755-5890					84	33	38	2	66	AMER SOC MICROBIOLOGY	WASHINGTON	1752 N ST NW, WASHINGTON, DC 20036-2904 USA	2379-5077			MSYSTEMS	mSystems	MAY-JUN	2020	5	3			e00876-19	10.1128/mSystems.00876-19	http://dx.doi.org/10.1128/mSystems.00876-19			18	Microbiology
J	Tomaru, Y; Toyoda, K; Kimura, K		Tomaru, Yuji; Toyoda, Kensuke; Kimura, Kei		Previously unknownssDNAmolecules co-occurring withCdebDNAVinfecting the marine planktonic diatomChaetoceros debilis	PHYCOLOGICAL RESEARCH		English	Article		algal virus; Chaetoceros debilis; diatom; ssDNA; sub-viral agent	VIRUSES; DIVERSITY; VIROPHAGE; DIATOMS; GROWTH; UNIQUE; OCEAN	Since the first discovery of diatom viruses, more than a dozen species have been identified, and these viruses can significantly affect the dynamics of diatoms in nature. To better understand marine primary productivity, details of the relationship between viruses and their diatom hosts must be elucidated. The marine diatomChaetoceros debilisis a cosmopolitan species and its blooms are often obse…	[Tomaru, Yuji] Japan Fisheries Res & Educ Agcy, Natl Res Inst Fisheries & Environm Inland Sea, Hiroshima, Japan; [Toyoda, Kensuke] Nippon Dent Univ Tokyo, Dept Nat Sci, Tokyo, Japan; [Kimura, Kei] Saga Univ, Fac Agr, Saga, Japan	Japan Fisheries Research & Education Agency (FRA); Nippon Dental University; Saga University	Tomaru, Y (corresponding author), Japan Fisheries Res & Educ Agcy, Natl Res Inst Fisheries & Environm Inland Sea, Hiroshima, Japan.	tomaruy@affrc.go.jp	Tomaru, Yuji/PAU-0040-2025; Toyoda, Kensuke/AAB-7875-2021		KAKENHI [19H00956, 16H06429, 16K21623, 16H06437]; Ministry of Education, Culture, Science, Sports and Technology of Japan; Grants-in-Aid for Scientific Research [19H00956, 16K21623] Funding Source: KAKEN	KAKENHI(Ministry of Education, Culture, Sports, Science and Technology, Japan (MEXT)Japan Society for the Promotion of ScienceGrants-in-Aid for Scientific Research (KAKENHI)); Ministry of Education, Culture, Science, Sports and Technology of Japan(Ministry of Education, Culture, Sports, Science and Technology, Japan (MEXT)); Grants-in-Aid for Scientific Research(Ministry of Education, Culture, Sp…	This study was supported by KAKENHI (19H00956) and grants for Scientific Research on Innovative Areas (16H06429, 16K21623, 16H06437) from the Ministry of Education, Culture, Science, Sports and Technology of Japan.		26	1	1	0	4	WILEY	HOBOKEN	111 RIVER ST, HOBOKEN 07030-5774, NJ USA	1322-0829	1440-1835		PHYCOL RES	Phycol. Res.	OCT	2020	68	4	269	276		10.1111/pre.12435	http://dx.doi.org/10.1111/pre.12435		2026-08-20	8	Marine & Freshwater Biology
J	Wu, S; Zhou, L; Zhou, YF; Wang, HM; Xiao, JZ; Yan, SL; Wang, YJ		Wu, Shuang; Zhou, Liang; Zhou, Yifan; Wang, Hongming; Xiao, Jinzhou; Yan, Shuling; Wang, Yongjie		Diverse and unique viruses discovered in the surface water of the East China Sea	BMC GENOMICS		English	Article		Marine viral community; Surface seawater; Diversity; Archaeal DNA phage; CRISPR; East China Sea	DNA VIRUSES; ANNOTATION; METAGENOMICS; PANDORAVIRUS; ABUNDANCE; VIROPHAGE; BACTERIA; PHAGES; LAKE	Background Viruses are the most abundant biological entities on earth and play import roles in marine biogeochemical cycles. Here, viral communities in the surface water of the East China Sea (ECS) were collected from three representative regions of Yangshan Harbor (YSH), Gouqi Island (GQI), and the Yangtze River Estuary (YRE) and explored primarily through epifluorescence microscopy (EM), transm…	[Wu, Shuang; Zhou, Liang; Zhou, Yifan; Wang, Hongming; Xiao, Jinzhou; Wang, Yongjie] Shanghai Ocean Univ, Coll Food Sci & Technol, Shanghai, Peoples R China; [Yan, Shuling] Univ Gottingen, Inst Biochem & Mol Cell Biol, Gottingen, Germany; [Wang, Yongjie] Qingdao Natl Lab Marine Sci & Technol, Lab Marine Biol & Biotechnol, Qingdao, Peoples R China; [Wang, Yongjie] Minist Agr, Lab Qual & Safety Ris…	Shanghai Ocean University; University of Gottingen; Laoshan Laboratory	Wang, YJ (corresponding author), Shanghai Ocean Univ, Coll Food Sci & Technol, Shanghai, Peoples R China.;Wang, YJ (corresponding author), Qingdao Natl Lab Marine Sci & Technol, Lab Marine Biol & Biotechnol, Qingdao, Peoples R China.	yjwang@shou.edu.cn	Wang, Yongjie/C-2243-2009	Wang, Yongjie/0000-0002-7209-585X; Zhou, Yifan/0000-0002-5176-2852; Wu, Shuang/0000-0002-9617-937X	National Natural Science Foundation of China [41376135, 31570112]	National Natural Science Foundation of China(National Natural Science Foundation of China (NSFC))	This work was supported by the National Natural Science Foundation of China (41376135 and 31570112). NSFC had no role in the design of the study, collection, analysis, and interpretation of data, neither in writing the manuscript.		70	25	27	7	46	BMC	LONDON	CAMPUS, 4 CRINAN ST, LONDON N1 9XW, ENGLAND	1471-2164			BMC GENOMICS	BMC Genomics	2026-06-26	2020	21	1			441	10.1186/s12864-020-06861-y	http://dx.doi.org/10.1186/s12864-020-06861-y			15	Biotechnology & Applied Microbiology; Genetics & Heredity
J	Jeudy, S; Rigou, S; Alempic, JM; Claverie, JM; Abergel, C; Legendre, M		Jeudy, Sandra; Rigou, Sofia; Alempic, Jean-Marie; Claverie, Jean-Michel; Abergel, Chantal; Legendre, Matthieu		The DNA methylation landscape of giant viruses	NATURE COMMUNICATIONS		English	Article			COMPLETE GENOME SEQUENCE; START SITES; ALIGNMENT; RESTRICTION; HIGHLIGHTS; MIMIVIRUS; VIROPHAGE; ORIGIN; GENES; METHYLTRANSFERASES	DNA methylation is an important epigenetic mark that contributes to various regulations in all domains of life. Giant viruses are widespread dsDNA viruses with gene contents overlapping the cellular world that also encode DNA methyltransferases. Yet, virtually nothing is known about the methylation of their DNA. Here, we use single-molecule real-time sequencing to study the complete methylome of …	[Jeudy, Sandra; Rigou, Sofia; Alempic, Jean-Marie; Claverie, Jean-Michel; Abergel, Chantal; Legendre, Matthieu] Aix Marseille Univ, Inst Microbiol Mediterranee, Informat Genom & Structurale, IGS,UMR7256, FR-3489 Marseille, France	Centre National de la Recherche Scientifique (CNRS); CNRS - National Institute for Biology (INSB); Aix-Marseille Universite	Legendre, M (corresponding author), Aix Marseille Univ, Inst Microbiol Mediterranee, Informat Genom & Structurale, IGS,UMR7256, FR-3489 Marseille, France.	legendre@igs.cnrs-mrs.fr	; Claverie, Jean-Michel/AAG-4889-2019; Rigou, Sofia/MSV-7064-2025	Alempic, Jean-Marie/0000-0001-5595-5312; Claverie, Jean-Michel/0000-0003-1424-0315; Legene, Matthieu/0000-0002-8413-2910;	European Research Council (ERC) under the European Union's Horizon 2020 research and innovation program [832601]; FRM prize Lucien Tartois; CNRS [PRC14842018]; European Research Council (ERC) [832601] Funding Source: European Research Council (ERC)	European Research Council (ERC) under the European Union's Horizon 2020 research and innovation program(European Research Council (ERC)); FRM prize Lucien Tartois; CNRS(Centre National de la Recherche Scientifique (CNRS)); European Research Council (ERC)(European Research Council (ERC))	We are deeply indebted to our volunteer collaborator Alexander Morawitz for collecting the Kamchatka soil samples. We thank the PACA Bioinfo platform for computing support. This project has received funding from the European Research Council (ERC) under the European Union's Horizon 2020 research and innovation program (grant agreement No 832601), from the FRM prize Lucien Tartois and from CNRS (P…		96	55	57	2	18	NATURE PUBLISHING GROUP	LONDON	MACMILLAN BUILDING, 4 CRINAN ST, LONDON N1 9XW, ENGLAND	2041-1723			NAT COMMUN	Nat. Commun.	2026-05-27	2020	11	1				10.1038/s41467-020-16414-2	http://dx.doi.org/10.1038/s41467-020-16414-2			12	Multidisciplinary Sciences
J	Mougari, S; Chelkha, N; Sahmi-Bounsiar, D; Di Pinto, F; Colson, P; Abrahao, J; La Scola, B		Mougari, Said; Chelkha, Nisrine; Sahmi-Bounsiar, Dehia; Di Pinto, Fabrizio; Colson, Philippe; Abrahao, Jonatas; La Scola, Bernard		A virophage cross-species infection through mutant selection represses giant virus propagation, promoting host cell survival	COMMUNICATIONS BIOLOGY		English	Article			SPONTANEOUS DELETIONS; RECEPTOR SPECIFICITY; DEFENSE SYSTEM; GENOME; MIMIVIRUS; RANGE; MUTATIONS; TRANSPOVIRONS; DUPLICATIONS; EVOLUTION	Virus adaptation to new hosts is a major cause of infectious disease emergence. This mechanism has been intensively studied in the context of zoonotic virus spillover, due to its impact on global health. However, it remains unclear for virophages, parasites of giant viruses and potential regulators of microbial communities. Here, we present, for the first time to our knowledge, evidence of cross-…	[Mougari, Said; Chelkha, Nisrine; Sahmi-Bounsiar, Dehia; Di Pinto, Fabrizio; Colson, Philippe; La Scola, Bernard] Aix Marseille Univ, AP HM, IRD, Unite MEPHI, 19-21 Blvd Jean Moulin, F-13005 Marseille, France; [Mougari, Said; Chelkha, Nisrine; Sahmi-Bounsiar, Dehia; Di Pinto, Fabrizio; Colson, Philippe; La Scola, Bernard] IHU Mediterranee Infect, 19-21 Blvd Jean Moulin, F-13005 Marseille, France;…	Aix-Marseille Universite; Assistance Publique-Hopitaux de Marseille; Institut de Recherche pour le Developpement (IRD); Aix-Marseille Universite; Universidade Federal de Minas Gerais	Mougari, S; La Scola, B (corresponding author), Aix Marseille Univ, AP HM, IRD, Unite MEPHI, 19-21 Blvd Jean Moulin, F-13005 Marseille, France.;Mougari, S; La Scola, B (corresponding author), IHU Mediterranee Infect, 19-21 Blvd Jean Moulin, F-13005 Marseille, France.;Abrahao, J (corresponding author), Univ Fed Minas Gerais, Inst Ciencias Biol, Dept Microbiol, Lab Virus, BR-31270901 Belo Horizonte…	saidmougari@ymail.com; jonatas.abrahao@gmail.com; bernard.la-scola@univ-amu.fr	; Colson, Philippe/P-6355-2014; Abrahao, Jonatas/B-3895-2015; La Scola, Bernard/P-6477-2016	Mougari, Said/0000-0002-9319-5454; Colson, Philippe/0000-0001-6285-0308; Abrahao, Jonatas/0000-0001-9420-1791; La Scola, Bernard/0000-0001-8006-7704; DEHIA, SAHMI/0000-0002-4902-0040	French State by the National Research Agency under the Investissements d'avenir (Investments for the Future) program [ANR-10-IAHU-03]; Region Provence-Alpes-Cote- d'Azur; Foundation Mediterranee Infection scholarship; European funding FEDER PRIMMI	French State by the National Research Agency under the Investissements d'avenir (Investments for the Future) program(Agence Nationale de la Recherche (ANR)); Region Provence-Alpes-Cote- d'Azur(Region Provence-Alpes-Cote d'Azur); Foundation Mediterranee Infection scholarship; European funding FEDER PRIMMI	This work was supported by a grant from the French State managed by the National Research Agency under the Investissements d'avenir (Investments for the Future) program with the reference ANR-10-IAHU-03 (Mediterranee Infection) and by Region Provence-Alpes-Cote- d'Azur and European funding FEDER PRIMMI. Said Mougari was supported by the Foundation Mediterranee Infection scholarship. We are gratef…		54	13	13	0	12	NATURE RESEARCH	BERLIN	HEIDELBERGER PLATZ 3, BERLIN, 14197, GERMANY		2399-3642		COMMUN BIOL	Commun. Biol.	2026-05-21	2020	3	1				10.1038/s42003-020-0970-9	http://dx.doi.org/10.1038/s42003-020-0970-9			13	Biology; Multidisciplinary Sciences
J	Xu, SZ; Zhou, L; Liang, XS; Zhou, YF; Chen, H; Yan, SL; Wang, YJ		Xu, Shengzhong; Zhou, Liang; Liang, Xiaosha; Zhou, Yifan; Chen, Hao; Yan, Shuling; Wang, Yongjie		Novel Cell-Virus-Virophage Tripartite Infection Systems Discovered in the Freshwater Lake Dishui Lake in Shanghai, China	JOURNAL OF VIROLOGY		English	Article		virophage; large green alga virus; Phycodnaviridae; Mimiviridae; CRISPR-Cas-like system	GIANT VIRUSES; MIMIVIRUS; GENOME; PROVIROPHAGES; DIVERSITY	Virophages are small parasitic double-stranded DNA (dsDNA) viruses of giant dsDNA viruses infecting unicellular eukaryotes. Except for a few isolated virophages characterized by parasitization mechanisms, features of virophages discovered in metagenomic data sets remain largely unknown. Here, the complete genomes of seven virophages (26.6 to 31.5 kbp) and four large DNA viruses (190.4 to 392.5 kb…	[Xu, Shengzhong; Zhou, Liang; Liang, Xiaosha; Zhou, Yifan; Chen, Hao; Wang, Yongjie] Shanghai Ocean Univ, Coll Food Sci & Technol, Shanghai, Peoples R China; [Wang, Yongjie] Qingdao Natl Lab Marine Sci & Technol, Lab Marine Biol & Biotechnol, Qingdao, Peoples R China; [Yan, Shuling] Univ Gottingen, Inst Biochem & Mol Cell Biol, Gottingen, Germany; [Wang, Yongjie] Minist Agr, Lab Qual & Safety Ris…	Shanghai Ocean University; Laoshan Laboratory; University of Gottingen	Wang, YJ (corresponding author), Shanghai Ocean Univ, Coll Food Sci & Technol, Shanghai, Peoples R China.;Wang, YJ (corresponding author), Qingdao Natl Lab Marine Sci & Technol, Lab Marine Biol & Biotechnol, Qingdao, Peoples R China.;Wang, YJ (corresponding author), Minist Agr, Lab Qual & Safety Risk Assessment Aquat Prod Stor, Shanghai, Peoples R China.	yjwang@shou.edu.cn	Wang, Yongjie/C-2243-2009	Zhou, Yifan/0000-0002-5176-2852	National Natural Science Foundation of China [41376135, 31570112, 41876195]	National Natural Science Foundation of China(National Natural Science Foundation of China (NSFC))	This work was supported by the National Natural Science Foundation of China (41376135, 31570112, and 41876195).		49	21	23	1	33	AMER SOC MICROBIOLOGY	WASHINGTON	1752 N ST NW, WASHINGTON, DC 20036-2904 USA	0022-538X	1098-5514		J VIROL	J. Virol.	JUN	2020	94	11			e00149-20	10.1128/JVI.00149-20	http://dx.doi.org/10.1128/JVI.00149-20			23	Virology
J	Pound, HL; Gann, ER; Tang, XM; Krausfeldt, LE; Huff, M; Staton, ME; Talmy, D; Wilhelm, SW		Pound, Helena L.; Gann, Eric R.; Tang, Xiangming; Krausfeldt, Lauren E.; Huff, Matthew; Staton, Margaret E.; Talmy, David; Wilhelm, Steven W.		The Neglected Viruses of Taihu: Abundant Transcripts for Viruses Infecting Eukaryotes and Their Potential Role in Phytoplankton Succession	FRONTIERS IN MICROBIOLOGY		English	Article		ssRNA; Marnaviridae; metatranscriptomic; harmful algal bloom; top-down; kill-the-winner	LAKE TAIHU; MICROBIAL COMMUNITY; BLOOM; BAY; COMPETITION; DIVERSITY; VIROPHAGE; DYNAMICS; GENOMES	Drivers of algal bloom dynamics remain poorly understood, but viruses have been implicated as important players. Research addressing bloom dynamics has generally been restricted to the virus-infection of the numerically dominant (i.e. bloom forming) taxa. Yet this approach neglects a broad diversity of viral groups, limiting our knowledge of viral interactions and constraints within these systems…	[Pound, Helena L.; Gann, Eric R.; Krausfeldt, Lauren E.; Talmy, David; Wilhelm, Steven W.] Univ Tennessee, Dept Microbiol, Knoxville, TN 37996 USA; [Tang, Xiangming] Chinese Acad Sci, Nanjing Inst Geog & Limnol, State Key Lab Lake Sci & Environm, Nanjing, Peoples R China; [Huff, Matthew; Staton, Margaret E.] Univ Tennessee, Dept Entomol & Plant Pathol, Knoxville, TN 37901 USA	University of Tennessee System; University of Tennessee Knoxville; Chinese Academy of Sciences; Nanjing Institute of Geography & Limnology, CAS; University of Tennessee System; University of Tennessee Knoxville; UT Institute of Agriculture	Wilhelm, SW (corresponding author), Univ Tennessee, Dept Microbiol, Knoxville, TN 37996 USA.	wilhelm@utk.edu	; Tang, Xiangming/ABG-7095-2021; Wilhelm, Steven/B-8963-2008	Krausfeldt, Lauren/0000-0001-7405-427X; Tang, Xiangming/0000-0002-2816-1004; Wilhelm, Steven/0000-0001-6283-8077	National Science Foundation [DEB 1240870, IOS 1451528, DBI 1530975]; BGSU Great Lakes Center for Fresh Waters and Human Health (NSF) [OCE-1840715]; BGSU Great Lakes Center for Fresh Waters and Human Health (NIH) [1P01ES028939-01]; Key Research Program of Frontier Sciences, CAS [QYZDJ-SSW-DQC008]; Kenneth and Blaire Mossman Endowment; National Institute of Environmental Health Sciences [P01ES02893…	National Science Foundation(National Science Foundation (NSF)); BGSU Great Lakes Center for Fresh Waters and Human Health (NSF); BGSU Great Lakes Center for Fresh Waters and Human Health (NIH)(United States Department of Health & Human ServicesNational Institutes of Health (NIH) - USAOffice of the Administrator (NIH)); Key Research Program of Frontier Sciences, CAS; Kenneth and Blaire Mossman End…	This work was supported by grants from the National Science Foundation (DEB 1240870, IOS 1451528, and DBI 1530975) to SW, the BGSU Great Lakes Center for Fresh Waters and Human Health (NSF Grant OCE-1840715 and NIH Grant 1P01ES028939-01), the Key Research Program of Frontier Sciences, CAS (QYZDJ-SSW-DQC008), and the Kenneth and Blaire Mossman Endowment to the University of Tennessee.		57	18	18	1	30	FRONTIERS MEDIA SA	LAUSANNE	AVENUE DU TRIBUNAL FEDERAL 34, LAUSANNE, CH-1015, SWITZERLAND		1664-302X		FRONT MICROBIOL	Front. Microbiol.	2026-03-06	2020	11				338	10.3389/fmicb.2020.00338	http://dx.doi.org/10.3389/fmicb.2020.00338			11	Microbiology
J	Jeudy, S; Bertaux, L; Alempic, JM; Lartigue, A; Legendre, M; Belmudes, L; Santini, S; Philippe, N; Beucher, L; Biondi, EG; Juul, S; Turner, DJ; Coute, Y; Claverie, JM; Abergel, C		Jeudy, Sandra; Bertaux, Lionel; Alempic, Jean-Marie; Lartigue, Audrey; Legendre, Matthieu; Belmudes, Lucid; Santini, Sebastien; Philippe, Nadege; Beucher, Laure; Biondi, Emanuele G.; Juul, Sissel; Turner, Daniel J.; Coute, Yohann; Claverie, Jean-Michel; Abergel, Chantal		Exploration of the propagation of transpovirons within Mimiviridae reveals a unique example of commensalism in the viral world	ISME JOURNAL		English	Article			COMPLETE GENOME SEQUENCE; GIANT VIRUSES; SUPERINFECTION EXCLUSION; DNA VIRUSES; VIROPHAGE; SYSTEM; IDENTIFICATION; FAMILY; GENES; HOST	Acanthamoeba-infecting Mimiviridae are giant viruses with dsDNA genome up to 1.5 Mb. They build viral factories in the host cytoplasm in which the nuclear-like virus-encoded functions take place. They are themselves the target of infections by 20-kb-dsDNA virophages, replicating in the giant virus factories and can also be found associated with 7-kb-DNA episomes, dubbed transpovirons. Here we iso…	[Jeudy, Sandra; Bertaux, Lionel; Alempic, Jean-Marie; Lartigue, Audrey; Legendre, Matthieu; Santini, Sebastien; Philippe, Nadege; Claverie, Jean-Michel; Abergel, Chantal] Marseille Univ, Institut MicroBiol Mediterranee, Centre Natl Rech Scient, Informat Gen & Structurale,Unite Mixte Rech 7256, F-13288 Marseille, France; [Belmudes, Lucid; Beucher, Laure; Coute, Yohann] Univ Grenoble Alpes, INSERM,…	Aix-Marseille Universite; Institut National de la Sante et de la Recherche Medicale (Inserm); Communaute Universite Grenoble Alpes; Universite Grenoble Alpes (UGA); Aix-Marseille Universite; Oxford Nanopore Technologies	Jeudy, S; Claverie, JM; Abergel, C (corresponding author), Marseille Univ, Institut MicroBiol Mediterranee, Centre Natl Rech Scient, Informat Gen & Structurale,Unite Mixte Rech 7256, F-13288 Marseille, France.	Sandra.Jeudy@igs.cnrs-mrs.fr; Jean-Michel.Claverie@univ-amu.fr; Chantal.Abergel@igs.cnrs-mrs.fr	Santini, Seb/OUI-5587-2025; Couté, Yohann/G-2695-2015; Claverie, Jean-Michel/AAG-4889-2019	Belmudes, Lucid/0000-0002-3515-0055; Couté, Yohann/0000-0003-3896-6196; jeudy, sana/0000-0002-5297-0135; Abergel, Chantal/0000-0003-1875-4049; Legene, Matthieu/0000-0002-8413-2910; Claverie, Jean-Michel/0000-0003-1424-0315; Santini, Sebastien/0000-0001-7087-1950; Bertaux, Lionel/0000-0002-2343-0252; Alempic, Jean-Marie/0000-0001-5595-5312					75	25	27	1	11	NATURE PUBLISHING GROUP	LONDON	MACMILLAN BUILDING, 4 CRINAN ST, LONDON N1 9XW, ENGLAND	1751-7362	1751-7370		ISME J	ISME J.	MAR	2020	14	3	727	739		10.1038/s41396-019-0565-y	http://dx.doi.org/10.1038/s41396-019-0565-y			13	Ecology; Microbiology
J	Dugat-Bony, E; Lossouarn, J; De Paepe, M; Sarthou, AS; Fedala, Y; Petit, MA; Chaillou, S		Dugat-Bony, Eric; Lossouarn, Julien; De Paepe, Marianne; Sarthou, Anne-Sophie; Fedala, Yasmina; Petit, Marie-Agnes; Chaillou, Stephane		Viral metagenomic analysis of the cheese surface: A comparative study of rapid procedures for extracting viral particles	FOOD MICROBIOLOGY		English	Article		Cheese rind; Viral metagenomic; Viral particles extraction procedure	IN-SITU; PHAGE; COMMUNITIES; DIVERSITY; VIRUSES; ABUNDANCE; VIROPHAGE; ALIGNMENT; BACTERIAL; SEA	The structure and functioning of microbial communities from fermented foods, including cheese, have been extensively studied during the past decade. However, there is still a lack of information about both the occurrence and the role of viruses in modulating the function of this type of spatially structured and solid ecosystems. Viral metagenomics was recently applied to a wide variety of environ…	[Dugat-Bony, Eric; Sarthou, Anne-Sophie] Univ Paris Saclay, AgroParisTech, INRA, GMPA UMR782, Ave Lucien Bretignieres, F-78850 Thiverval Grignon, France; [Lossouarn, Julien; De Paepe, Marianne; Petit, Marie-Agnes; Chaillou, Stephane] Univ Paris Saclay, AgroParisTech, INRA, MICALIS UMR1319, F-78350 Jouy En Josas, France; [Fedala, Yasmina] PSL Univ, CNRS, ESPCI Paris, Inst Langevin, 1 Rue Jussieu, …	AgroParisTech; INRAE; Universite Paris Saclay; INRAE; Universite Paris Saclay; AgroParisTech; Universite PSL; Ecole Superieure de Physique et de Chimie Industrielles de la Ville de Paris (ESPCI); Centre National de la Recherche Scientifique (CNRS); Universite Paris Cite	Dugat-Bony, E (corresponding author), Univ Paris Saclay, AgroParisTech, INRA, GMPA UMR782, Ave Lucien Bretignieres, F-78850 Thiverval Grignon, France.	eric.dugat-bony@inra.fr	; Dugat-Bony, Eric/K-2455-2014	Lossouarn, Julien/0000-0002-8364-7234; Dugat-Bony, Eric/0000-0002-5182-0063; Petit, Marie-Agnès/0000-0003-2242-2768	French National Institute for Agricultural Research (INRA); Meta-omics and Microbial Ecosystems (MEM) programme	French National Institute for Agricultural Research (INRA); Meta-omics and Microbial Ecosystems (MEM) programme	This work was conducted in the frame of the Virome Access project supported by the French National Institute for Agricultural Research (INRA) and the Meta-omics and Microbial Ecosystems (MEM) programme. The funders had no role in study design, data collection and interpretation, or the decision to submit the work for publication.		59	41	49	1	162	ACADEMIC PRESS LTD- ELSEVIER SCIENCE LTD	LONDON	24-28 OVAL RD, LONDON NW1 7DX, ENGLAND	0740-0020	1095-9998		FOOD MICROBIOL	Food Microbiol.	FEB	2020	85				103278	10.1016/j.fm.2019.103278	http://dx.doi.org/10.1016/j.fm.2019.103278			11	Biotechnology & Applied Microbiology; Food Science & Technology; Microbiology
J	Hackl, T; Martin, R; Barenhoff, K; Duponchel, S; Heider, D; Fischer, MG		Hackl, Thomas; Martin, Roman; Barenhoff, Karina; Duponchel, Sarah; Heider, Dominik; Fischer, Matthias G.		Four high-quality draft genome assemblies of the marine heterotrophic nanoflagellate Cafeteria roenbergensis	SCIENTIFIC DATA		English	Article; Data Paper			MULTIPLE SEQUENCE ALIGNMENT; GENE PREDICTION; PACIFIC-OCEAN; HIGH-ACCURACY; GIANT VIRUS; R PACKAGE; ANNOTATION; VISUALIZATION; DIVERSITY; ALGORITHM	The heterotrophic stramenopile Cafeteria roenbergensis is a globally distributed marine bacterivorous protist. This unicellular flagellate is host to the giant DNA virus CroV and the virophage mavirus. We sequenced the genomes of four cultured C. roenbergensis strains and generated 23.53 Gb of Illumina MiSeq data (99-282 x coverage per strain) and 5.09 Gb of PacBio RSII data (13-45 x coverage). U…	[Hackl, Thomas; Barenhoff, Karina; Duponchel, Sarah; Fischer, Matthias G.] Max Planck Inst Med Res, Dept Biomol Mech, D-69120 Heidelberg, Germany; [Hackl, Thomas] MIT, Dept Civil & Environm Engn, Cambridge, MA 02139 USA; [Martin, Roman; Heider, Dominik] Philipps Univ Marburg, Dept Math & Comp Sci, D-35032 Marburg, Germany; [Martin, Roman] TUM Campus Straubing, Petersgasse 18, D-94315 Straubing, G…	Max Planck Society; Massachusetts Institute of Technology (MIT); Philipps University Marburg; Technical University of Munich	Hackl, T; Fischer, MG (corresponding author), Max Planck Inst Med Res, Dept Biomol Mech, D-69120 Heidelberg, Germany.;Hackl, T (corresponding author), MIT, Dept Civil & Environm Engn, Cambridge, MA 02139 USA.	thackl@mit.edu; mfischer@mr.mpg.de	Fischer, Matthias/Q-2738-2017; Martin, Roman/NDT-2225-2025; Heider, Dominik/F-8545-2010	Fischer, Matthias/0000-0002-4014-3626; Hackl, Thomas/0000-0002-0022-320X; Martin, Roman/0000-0001-7678-7856; Heider, Dominik/0000-0002-3108-8311; Duponchel, Sarah/0000-0002-3727-2478	Max Planck Society; Gordon and Betty Moore Foundation [5734]; ASSEMBLE [227799]; European Regional Development Fund, EFRE-Program, European Territorial 190 Cooperation (ETZ) 2014-2020, Interreg V A [41]; State Ministry of Higher Education, Research and the Arts	Max Planck Society(Max Planck SocietyInstituto Politecnico Nacional - Mexico); Gordon and Betty Moore Foundation(Gordon & Betty Moore Foundation); ASSEMBLE; European Regional Development Fund, EFRE-Program, European Territorial 190 Cooperation (ETZ) 2014-2020, Interreg V A(Interreg Europe); State Ministry of Higher Education, Research and the Arts	This work was supported by the Max Planck Society and grants from the Gordon and Betty Moore Foundation (Grant ID: 5734), ASSEMBLE (Grant ID: 227799), and the European Regional Development Fund, EFRE-Program, European Territorial 190 Cooperation (ETZ) 2014-2020, Interreg V A, Project 41. We thank the staff of the Max Planck Genome Centre Cologne for excellent assistance with sequencing, Daniel Va…		67	19	20	0	10	NATURE PORTFOLIO	BERLIN	HEIDELBERGER PLATZ 3, BERLIN, 14197, GERMANY		2052-4463		SCI DATA	Sci. Data	2026-01-21	2020	7	1				10.1038/s41597-020-0363-4	http://dx.doi.org/10.1038/s41597-020-0363-4			9	Multidisciplinary Sciences
J	Paez-Espino, D; Zhou, JL; Roux, S; Nayfach, S; Pavlopoulos, GA; Schulz, F; McMahon, KD; Walsh, D; Woyke, T; Ivanova, NN; Eloe-Fadrosh, EA; Tringe, SG; Kyrpides, NC		Paez-Espino, David; Zhou, Jinglie; Roux, Simon; Nayfach, Stephen; Pavlopoulos, Georgios A.; Schulz, Frederik; McMahon, Katherine D.; Walsh, David; Woyke, Tanja; Ivanova, Natalia N.; Eloe-Fadrosh, Emiley A.; Tringe, Susannah G.; Kyrpides, Nikos C.		Diversity, evolution, and classification of virophages uncovered through global metagenomics	MICROBIOME		English	Article		Metagenomics; Virophage; Major capsid protein (MCP); Virophage classification; Virophage-NCLDV interactions; Global distribution	MULTIPLE SEQUENCE ALIGNMENT; DNA VIRUSES; GIANT VIRUSES; GENOME; BACTERIOPHAGES; MIMIVIRUS; DATABASE; SYSTEM; PROVIROPHAGES; ALGORITHM	Background: Virophages are small viruses with double-stranded DNA genomes that replicate along with giant viruses and co-infect eukaryotic cells. Due to the paucity of virophage reference genomes, a collective understanding of the global virophage diversity, distribution, and evolution is lacking. Results: Here we screened a public collection of over 14,000 metagenomes using the virophage-specifi…	[Paez-Espino, David; Zhou, Jinglie; Roux, Simon; Nayfach, Stephen; Pavlopoulos, Georgios A.; Schulz, Frederik; Woyke, Tanja; Ivanova, Natalia N.; Eloe-Fadrosh, Emiley A.; Tringe, Susannah G.; Kyrpides, Nikos C.] Joint Genome Inst, Dept Energy, 2800 Mitchell Dr, Walnut Creek, CA 94598 USA; [Pavlopoulos, Georgios A.] BSRC Alexander Fleming, 34 Fleming St, Athens 16672, Greece; [McMahon, Katherine D…	United States Department of Energy (DOE); Joint Genome Institute - JGI; Joint BioEnergy Institute - JBEI; Alexander Fleming Biomedical Sciences Research Center; University of Wisconsin System; University of Wisconsin Madison; University of Wisconsin System; University of Wisconsin Madison; Concordia University - Canada	Paez-Espino, D; Tringe, SG; Kyrpides, NC (corresponding author), Joint Genome Inst, Dept Energy, 2800 Mitchell Dr, Walnut Creek, CA 94598 USA.	adpaezespino@lbl.gov; sgtringe@lbl.gov; nckyrpides@lbl.gov	; Tringe, Susannah/T-9431-2019; Kyrpides, Nikos/A-6305-2014; McMahon, Katherine/JXY-0145-2024; Pavlopoulos, Georgios/L-7544-2017; Eloe-Faosh, Emiley/AAP-8019-2021; Woyke, Tanja/S-7870-2018; Paez-Espino, David/I-8297-2019; Schulz, Frederik/HOF-4050-2023; Roux, Simon/ABE-6255-2020	Nayfach, Stephen/0000-0003-4625-4164; Tringe, Susannah/0000-0001-6479-8427; Kyrpides, Nikos/0000-0002-6131-0462; Pavlopoulos, Georgios/0000-0002-4577-8276; Eloe-Faosh, Emiley/0000-0002-8162-1276; Ivanova, Natalia/0000-0002-5802-9485; Woyke, Tanja/0000-0002-9485-5637; Paez-Espino, David/0000-0002-2939-5398;	US Department of Energy Joint Genome Institute, a DOE Office of Science User Facility [DE-AC02-05CH11231]; Office of Science of the US Department of Energy	US Department of Energy Joint Genome Institute, a DOE Office of Science User Facility(United States Department of Energy (DOE)); Office of Science of the US Department of Energy(United States Department of Energy (DOE))	This work was conducted by the US Department of Energy Joint Genome Institute, a DOE Office of Science User Facility, under contract number DE-AC02-05CH11231 and used resources of the National Energy Research Scientific Computing Center, supported by the Office of Science of the US Department of Energy.		67	58	62	2	45	BMC	LONDON	CAMPUS, 4 CRINAN ST, LONDON N1 9XW, ENGLAND	2049-2618			MICROBIOME	Microbiome	2026-12-10	2019	7	1			157	10.1186/s40168-019-0768-5	http://dx.doi.org/10.1186/s40168-019-0768-5			14	Microbiology
J	Palermo, CN; Fulthorpe, RR; Saati, R; Short, SM		Palermo, Christine N.; Fulthorpe, Roberta R.; Saati, Rosemary; Short, Steven M.		Metagenomic Analysis of Virus Diversity and Relative Abundance in a Eutrophic Freshwater Harbour	VIRUSES-BASEL		English	Article		viral ecology; freshwater environments; microbial communities; mimiviruses; virophages	HAMILTON HARBOR; MARINE VIRUSES; LAKE; GIANT; VIROPHAGE; VIRIOPLANKTON; TRANSPOSONS; EVOLUTION; ALIGNMENT; DYNAMICS	Aquatic viruses have been extensively studied over the past decade, yet fundamental aspects of freshwater virus communities remain poorly described. Our goal was to characterize virus communities captured in the >0.22 mu m size-fraction seasonally and spatially in a freshwater harbour. Community DNA was extracted from water samples and sequenced on an Illumina HiSeq platform. Assembled contigs we…	[Palermo, Christine N.; Short, Steven M.] Univ Toronto Mississauga, Dept Biol, 3359 Mississauga Rd, Mississauga, ON L5L 1C6, Canada; [Fulthorpe, Roberta R.; Saati, Rosemary] Univ Toronto Scarborough, Dept Biol Sci, 1265 Mil Trail, Scarborough, ON M1C 1A4, Canada	University of Toronto; University Toronto Mississauga; University of Toronto; University Toronto Scarborough	Short, SM (corresponding author), Univ Toronto Mississauga, Dept Biol, 3359 Mississauga Rd, Mississauga, ON L5L 1C6, Canada.	steven.short@utoronto.ca	Palermo, Christine/KHV-7567-2024; Short, Steven/F-5578-2011	Palermo, Christine/0000-0003-3037-0064; Short, Steven/0000-0002-6576-4883	NSERC [RGPIN-2016-06022]; Ontario Graduate Scholarship (OGS); Environment and Climate Change Canada	NSERC(Natural Sciences and Engineering Research Council of Canada (NSERC)); Ontario Graduate Scholarship (OGS)(Ontario Graduate Scholarship); Environment and Climate Change Canada	This work was supported in part by an NSERC Discovery Grant (#RGPIN-2016-06022) awarded to S.M.S. and an Ontario Graduate Scholarship (OGS) awarded to C.N.P. Hamilton Harbour sampling, DNA extraction and metagenomic sequencing was funded by Environment and Climate Change Canada.		75	20	24	2	29	MDPI	BASEL	ST ALBAN-ANLAGE 66, CH-4052 BASEL, SWITZERLAND		1999-4915		VIRUSES-BASEL	Viruses-Basel	SEP	2019	11	9			792	10.3390/v11090792	http://dx.doi.org/10.3390/v11090792			19	Virology
J	Castillo, YM; Mangot, JF; Benites, LF; Logares, R; Kuronishi, M; Ogata, H; Jaillon, O; Massana, R; Sebastián, M; Vaqué, D		Castillo, Yaiza M.; Mangot, Jean-Francois; Felipe Benites, Luiz; Logares, Ramiro; Kuronishi, Megumi; Ogata, Hiroyuki; Jaillon, Olivier; Massana, Ramon; Sebastian, Marta; Vaque, Dolors		Assessing the viral content of uncultured picoeukaryotes in the global-ocean by single cell genomics	MOLECULAR ECOLOGY		English	Article		protists; single-cell genomics; uncultured stramenopiles; viral associations; virophages; viruses	PHYLOGENETIC ANALYSIS; FUNCTIONAL DIVERSITY; MARINE VIRUSES; GIANT VIRUS; VIROPHAGE; BACTERIA; REVEALS; TOOL; PROVIROPHAGES; METAGENOMICS	Viruses are the most abundant biological entities on Earth and have fundamental ecological roles in controlling microbial communities. Yet, although their diversity is being increasingly explored, little is known about the extent of viral interactions with their protist hosts as most studies are limited to a few cultivated species. Here, we exploit the potential of single-cell genomics to unveil …	[Castillo, Yaiza M.; Mangot, Jean-Francois; Logares, Ramiro; Massana, Ramon; Sebastian, Marta; Vaque, Dolors] CSIC, Inst Marine Sci, ICM, Dept Marine Biol & Oceanog, Barcelona, Spain; [Felipe Benites, Luiz] Sorbonne Univ, Oceanol Observ Banyuls, CNRS, Integrat Biol Marine Organisms BIOM, Banyuls Sur Mer, France; [Kuronishi, Megumi; Ogata, Hiroyuki] Kyoto Univ, Inst Chem Res, Bioinformat Ctr, Uji,…	Consejo Superior de Investigaciones Cientificas (CSIC); CSIC - Centro Mediterraneo de Investigaciones Marinas y Ambientales (CMIMA); CSIC - Instituto de Ciencias del Mar (ICM); Centre National de la Recherche Scientifique (CNRS); Sorbonne Universite; Kyoto University; Centre National de la Recherche Scientifique (CNRS); CEA; Universite Paris Saclay; Universidad de Las Palmas de Gran Canaria	Castillo, YM; Vaqué, D (corresponding author), CSIC, Inst Marine Sci, Dept Marine Biol & Oceanog, Barcelona, Catalonia, Spain.	yaiza@icm.csic.es	Sebastian, Marta/J-9856-2014; Vaqué, Dolors/H-6973-2018; Massana, Ramon/F-4205-2016; Jaillon, Olivier/GRY-6287-2022; Logares, Ramiro/AAI-2306-2019; Mangot, Jean-François/A-8918-2010	Sebastian, Marta/0000-0001-7175-8941; Vaqué, Dolors/0000-0002-0420-5914; Massana, Ramon/0000-0001-9172-5418; Jaillon, Olivier/0000-0002-7237-9596; Castillo, Yaiza M/0000-0002-1319-2975; Logares, Ramiro/0000-0002-8213-0604; Mangot, Jean-François/0000-0002-6225-8889	French Government 'Investissement d'Avenir' programme Oceanomics [ANR-11-BTBR-0008]; French Government 'Investissement d'Avenir' programme, FRANCE GENOMIQUE [ANR-10-INBS-09]; Spanish project, MEFISTO [CTM2013-43767-P]; Spanish project, ALLFLAGS [CTM2015-69936-P]; EU project SINGEK [H2020-MSCAITN-2015-675752]; JSPS/KAKENHI [18H02279]; Ministry of Education, Culture, Science, Sports and Technology …	French Government 'Investissement d'Avenir' programme Oceanomics(Agence Nationale de la Recherche (ANR)); French Government 'Investissement d'Avenir' programme, FRANCE GENOMIQUE(Agence Nationale de la Recherche (ANR)); Spanish project, MEFISTO; Spanish project, ALLFLAGS; EU project SINGEK; JSPS/KAKENHI(Ministry of Education, Culture, Sports, Science and Technology, Japan (MEXT)Japan Society for t…	French Government ` Investissement d'Avenir' programme, Oceanomics, Grant/Award Number: ANR-11-BTBR-0008; French Government ` Investissement d'Avenir' programme, FRANCE GENOMIQUE, Grant/Award Number: ANR-10-INBS-09; Spanish project, MEFISTO, Grant/Award Number: CTM2013-43767-P; Spanish project, ALLFLAGS, Grant/Award Number: CTM2016-75083-R; Spanish project, INTERACTOMICS, Grant/Award Number: CTM2…		107	10	10	0	32	WILEY	HOBOKEN	111 RIVER ST, HOBOKEN 07030-5774, NJ USA	0962-1083	1365-294X		MOL ECOL	Mol. Ecol.	SEP	2019	28	18	4272	4289		10.1111/mec.15210	http://dx.doi.org/10.1111/mec.15210		2026-09-19	18	Biochemistry & Molecular Biology; Ecology; Evolutionary Biology
J	Mougari, S; Abrahao, J; Oliveira, GP; Khalil, JYB; La Scola, B		Mougari, Said; Abrahao, Jonatas; Oliveira, Graziele P.; Khalil, Jacques Y. Bou; La Scola, Bernard		Role of the R349 Gene and Its Repeats in the MIMIVIRE Defense System	FRONTIERS IN MICROBIOLOGY		English	Article		Mimivirus; virophage; MIMIVIRE; knock out; electronic microscopy	PROVIDES ACQUIRED-RESISTANCE; GIANT VIRUSES; CRISPR; BACTERIA; CLASSIFICATION; VIROPHAGE	MIMIVIRE is a defense system described in lineage A Mimivirus (Mimiviridae family) that mediates resistance against Zamilon virophage. It is composed of putative helicase and nuclease associated with a gene of unknown function called R349, which contains four 15 bp repeats homologous to the virophage sequence. In a previous study, the silencing of such genes restored virophage susceptibility. Mor…	[Mougari, Said; Abrahao, Jonatas; Khalil, Jacques Y. Bou; La Scola, Bernard] Aix Marseille Univ, IHU Inst Hosp Univ Mediterranee Infect, Unite MEPHI, Marseille, France; [Abrahao, Jonatas; Oliveira, Graziele P.] Univ Fed Minas Gerais, Dept Microbiol, Lab Virus, Belo Horizonte, MG, Brazil	Aix-Marseille Universite; Universidade Federal de Minas Gerais	La Scola, B (corresponding author), Aix Marseille Univ, IHU Inst Hosp Univ Mediterranee Infect, Unite MEPHI, Marseille, France.	bernard.la-scola@univ-amu.fr	La Scola, Bernard/P-6477-2016; Abrahao, Jonatas/B-3895-2015	La Scola, Bernard/0000-0001-8006-7704; Oliveira, Graziele/0000-0002-8521-0351; Abrahao, Jonatas/0000-0001-9420-1791; BOU KHALIL, JACQUES/0000-0002-4272-5208; Mougari, Said/0000-0002-9319-5454	National Research Agency under the Investissements d'avenir (Investments for the Future) program [ANR-10-IAHU-03]; Region Provence-Alpes-Cote-d'Azur; Foundation Mediterranee Infection scholarship; European funding FEDER PRIMI	National Research Agency under the Investissements d'avenir (Investments for the Future) program(Agence Nationale de la Recherche (ANR)); Region Provence-Alpes-Cote-d'Azur(Region Provence-Alpes-Cote d'Azur); Foundation Mediterranee Infection scholarship; European funding FEDER PRIMI	This work was supported by a grant from the French State managed by the National Research Agency under the Investissements d'avenir (Investments for the Future) program with the reference ANR-10-IAHU-03 (Mediterranee Infection) and by Region Provence-Alpes-Cote-d'Azur and European funding FEDER PRIMI. SM was supported by the Foundation Mediterranee Infection scholarship. JA, GPO, and BL belong to…		35	13	13	0	16	FRONTIERS MEDIA SA	LAUSANNE	AVENUE DU TRIBUNAL FEDERAL 34, LAUSANNE, CH-1015, SWITZERLAND	1664-302X			FRONT MICROBIOL	Front. Microbiol.	2026-05-22	2019	10				1147	10.3389/fmicb.2019.01147	http://dx.doi.org/10.3389/fmicb.2019.01147			10	Microbiology
J	Mougari, S; Bekliz, M; Abrahao, J; Di Pinto, F; Levasseur, A; La Scola, B		Mougari, Said; Bekliz, Meriem; Abrahao, Jonatas; Di Pinto, Fabrizio; Levasseur, Anthony; La Scola, Bernard		Guarani Virophage, a New Sputnik-Like Isolate From a Brazilian Lake	FRONTIERS IN MICROBIOLOGY		English	Article		Guarani virophage; mimiviruses; large host specificity; late replication; mimivirus replicative cycle; amoeba co-culture	GIANT VIRUSES; MIMIVIRUS; GENOME; SEQUENCE; PROTEIN; HIGHLIGHTS; PREDICTION; RESISTANCE; REVEALS	Virophages are critical regulators of viral population dynamics and potential actors in the stability of the microbial networks. These small biological entities predate the replicative cycle of giant viruses, such as the members of the Mimiviridae family or their distant relatives, which produce within the cytoplasm of their host cells a viral factory harboring a complex biochemistry propitious t…	[Mougari, Said; Bekliz, Meriem; Abrahao, Jonatas; Di Pinto, Fabrizio; Levasseur, Anthony; La Scola, Bernard] Aix Marseille Univ, IHU Mediterranee Infect, AP HM, IRD 198,Dept Med,MEPHI, Marseille, France; [Abrahao, Jonatas] Univ Fed Minas Gerais, Lab Virus, Inst Ciencias Biol, Dept Microbiol, Belo Horizonte, MG, Brazil	Aix-Marseille Universite; Assistance Publique-Hopitaux de Marseille; Institut de Recherche pour le Developpement (IRD); Universidade Federal de Minas Gerais	Levasseur, A; La Scola, B (corresponding author), Aix Marseille Univ, IHU Mediterranee Infect, AP HM, IRD 198,Dept Med,MEPHI, Marseille, France.	anthony.levasseur@univ-amu.fr; bernard.la-scola@univ-amu.fr	; Abrahao, Jonatas/B-3895-2015; La Scola, Bernard/P-6477-2016	BEKLIZ, Meriem/0000-0003-3186-1877; Mougari, Said/0000-0002-9319-5454; Abrahao, Jonatas/0000-0001-9420-1791; La Scola, Bernard/0000-0001-8006-7704; Levasseur, Anthony/0000-0003-2989-7539	French Government under the Investissements d'avenir program [Mediterranee-Infection 10-IAHU-03]; Region Provence-Alpes-Cote d'Azur; European funding FEDER PRIMI; Fondation de Cooperation Scientifique, Mediterranee-Infection (Infectiopole Sud 2016)	French Government under the Investissements d'avenir program(Agence Nationale de la Recherche (ANR)); Region Provence-Alpes-Cote d'Azur(Region Provence-Alpes-Cote d'Azur); European funding FEDER PRIMI; Fondation de Cooperation Scientifique, Mediterranee-Infection (Infectiopole Sud 2016)	This work was supported by the French Government under the Investissements d'avenir program managed by the Agence Nationale de la Recherche (ANR), (reference: Mediterranee-Infection 10-IAHU-03), by Region Provence-Alpes-Cote d'Azur and European funding FEDER PRIMI. SM was supported by the Fondation de Cooperation Scientifique, Mediterranee-Infection (Infectiopole Sud 2016). BS and JA belong to a …		53	19	22	0	20	FRONTIERS MEDIA SA	LAUSANNE	AVENUE DU TRIBUNAL FEDERAL 34, LAUSANNE, CH-1015, SWITZERLAND		1664-302X		FRONT MICROBIOL	Front. Microbiol.	2026-05-03	2019	10				1003	10.3389/fmicb.2019.01003	http://dx.doi.org/10.3389/fmicb.2019.01003			15	Microbiology
J	Bäckström, D; Yutin, N; Jorgensen, SL; Dharamshi, J; Homa, F; Zaremba-Niedwiedzka, K; Spang, A; Wolf, YI; Koonin, EV; Ettema, TJG		Backstrom, Disa; Yutin, Natalya; Jorgensen, Steffen L.; Dharamshi, Jennah; Homa, Felix; Zaremba-Niedwiedzka, Katarzyna; Spang, Anja; Wolf, Yuri I.; Koonin, Eugene V.; Ettema, Thijs J. G.		Virus Genomes from Deep Sea Sediments Expand the Ocean Megavirome and Support Independent Origins of Viral Gigantism	MBIO		English	Article		giant viruses; nucleocytoplasmic large DNA viruses; deep sea sediments; metagenomics; virus evolution	MULTIPLE SEQUENCE ALIGNMENT; GIANT VIRUSES; DNA VIRUSES; READ ALIGNMENT; MARINE VIRUSES; METAGENOMICS; EVOLUTION; VIROPHAGE; CLASSIFICATION; MIMIVIRUS	The nucleocytoplasmic large DNA viruses (NCLDV) of eukaryotes (proposed order, Megavirales) include the families Poxviridae, Asfarviridae, Iridoviridae, Ascoviridae, Phycodnaviridae, Marseilleviridae, and Mimiviridae, as well as still unclassified pithoviruses, pandoraviruses, molliviruses, and faustoviruses. Several of these virus groups include giant viruses, with genome and particle sizes exce…	[Backstrom, Disa; Dharamshi, Jennah; Homa, Felix; Zaremba-Niedwiedzka, Katarzyna; Spang, Anja; Ettema, Thijs J. G.] Uppsala Univ, Sci Life Lab, Dept Cell & Mol Biol, Uppsala, Sweden; [Yutin, Natalya; Wolf, Yuri I.; Koonin, Eugene V.] Natl Lib Med, Natl Ctr Biotechnol Informat, NIH, Bethesda, MD 20894 USA; [Jorgensen, Steffen L.] Univ Bergen, Ctr Geobiol, Dept Biol, Bergen, Norway; [Spang, Anja] R…	Uppsala University; National Institutes of Health (NIH) - USA; NIH National Library of Medicine (NLM); University of Bergen; Utrecht University; Royal Netherlands Institute for Sea Research (NIOZ); Utrecht University	Ettema, TJG (corresponding author), Uppsala Univ, Sci Life Lab, Dept Cell & Mol Biol, Uppsala, Sweden.;Koonin, EV (corresponding author), Natl Lib Med, Natl Ctr Biotechnol Informat, NIH, Bethesda, MD 20894 USA.	koonin@ncbi.nlm.nih.gov; thijs.ettema@icm.uu.se	; Jørgensen, Steffen Leth/ABB-7303-2021; Dharahi, Jennah/AAT-5289-2021	Spang, Anja/0000-0002-6518-8556; Jørgensen, Steffen Leth/0000-0003-0240-7907; Dharahi, Jennah/0000-0003-4563-3939	European Research Council (ERC) [310039-PUZZLE_CELL]; Swedish Foundation for Strategic Research (SSF-FFL5); Swedish Research Council (VR grant) [2015-04959]; Intramural Research program of the U.S. National Institutes of Health; National Library of Medicine [ZIALM000073] Funding Source: NIH RePORTER; Swedish Research Council [2015-04959] Funding Source: Swedish Research Council	European Research Council (ERC)(European Research Council (ERC)); Swedish Foundation for Strategic Research (SSF-FFL5); Swedish Research Council (VR grant)(Swedish Research Council); Intramural Research program of the U.S. National Institutes of Health(United States Department of Health & Human ServicesNational Institutes of Health (NIH) - USA); National Library of Medicine(United States Departme…	This work was supported by grants from the European Research Council (ERC; starting grant 310039-PUZZLE_CELL), the Swedish Foundation for Strategic Research (SSF-FFL5), and the Swedish Research Council (VR grant 2015-04959) to T.J.G.E. N.Y., Y.I.W., and E.V.K. are funded through the Intramural Research program of the U.S. National Institutes of Health.		128	94	102	3	31	AMER SOC MICROBIOLOGY	WASHINGTON	1752 N ST NW, WASHINGTON, DC 20036-2904 USA		2150-7511		MBIO	mBio	MAR-APR	2019	10	2			e02497-18	10.1128/mBio.02497-18	http://dx.doi.org/10.1128/mBio.02497-18			23	Microbiology
J	Stough, JMA; Yutin, N; Chaban, Y; Moniruzzaman, M; Gann, ER; Pound, HL; Steffen, MM; Black, JN; Koonin, E; Wilhelm, SW; Short, SM		Stough, Joshua M. A.; Yutin, Natalya; Chaban, Yuri, V; Moniruzzaman, Mohammed; Gann, Eric R.; Pound, Helena L.; Steffen, Morgan M.; Black, Jenna N.; Koonin, Eugene, V; Wilhelm, Steven W.; Short, Steven M.		Genome and Environmental Activity of a Chrysochromulina parva Virus and Its Virophages	FRONTIERS IN MICROBIOLOGY		English	Article		giant viruses; algae; NCLDV; freshwater; virophage; genome	GIANT VIRUSES; DNA VIRUSES; ORIGIN; BLOOM	Some giant viruses are ecological agents that are predicted to be involved in the top-down control of single-celled eukaryotic algae populations in aquatic ecosystems. Despite an increased interest in giant viruses since the discovery and characterization of Mimivirus and other viral giants, little is known about their physiology and ecology. In this study, we characterized the genome and functio…	[Stough, Joshua M. A.; Moniruzzaman, Mohammed; Gann, Eric R.; Pound, Helena L.; Wilhelm, Steven W.] Univ Tennessee, Dept Microbiol, Knoxville, TN 37996 USA; [Yutin, Natalya; Koonin, Eugene, V] NIH, Natl Ctr Biotechnol Informat, Natl Lib Med, Bldg 10, Bethesda, MD 20892 USA; [Chaban, Yuri, V; Black, Jenna N.; Short, Steven M.] Univ Toronto Mississauga, Dept Biol, Mississauga, ON, Canada; [Steffen,…	University of Tennessee System; University of Tennessee Knoxville; National Institutes of Health (NIH) - USA; NIH National Library of Medicine (NLM); University of Toronto; University Toronto Mississauga; James Madison University	Wilhelm, SW (corresponding author), Univ Tennessee, Dept Microbiol, Knoxville, TN 37996 USA.;Short, SM (corresponding author), Univ Toronto Mississauga, Dept Biol, Mississauga, ON, Canada.	wilhelm@utk.edu; steven.short@utoronto.ca	Short, Steven/F-5578-2011; Wilhelm, Steven/B-8963-2008; Moniruzzaman, Mohammad/H-8914-2019	Short, Steven/0000-0002-6576-4883; Wilhelm, Steven/0000-0001-6283-8077; Moniruzzaman, Mohammad/0000-0001-9337-3874	Canadian Foundation for Innovation Leaders Opportunity Fund; NSERC [RGPIN-2016-06022]; NSERC USRA; National Science Foundation [1451528]; Gordon and Betty Moore Foundation [4971]; Intramural Research Program of the National Institutes of Health of the United States; Direct For Biological Sciences; Division Of Integrative Organismal Systems [1451528] Funding Source: National Science Foundation; Na…	Canadian Foundation for Innovation Leaders Opportunity Fund(Canada Foundation for Innovation); NSERC(Natural Sciences and Engineering Research Council of Canada (NSERC)); NSERC USRA(Natural Sciences and Engineering Research Council of Canada (NSERC)); National Science Foundation(National Science Foundation (NSF)); Gordon and Betty Moore Foundation(Gordon & Betty Moore Foundation); Intramural Rese…	This work was supported in part by the Canadian Foundation for Innovation Leaders Opportunity Fund and NSERC Discovery Grant (#RGPIN-2016-06022) awarded to SS, an NSERC USRA awarded to YC, National Science Foundation grant #1451528, and a grant from the Gordon and Betty Moore Foundation (#4971) to SW. NY and EK were supported through the Intramural Research Program of the National Institutes of H…		51	35	37	1	18	FRONTIERS MEDIA SA	LAUSANNE	AVENUE DU TRIBUNAL FEDERAL 34, LAUSANNE, CH-1015, SWITZERLAND		1664-302X		FRONT MICROBIOL	Front. Microbiol.	2026-04-05	2019	10				703	10.3389/fmicb.2019.00703	http://dx.doi.org/10.3389/fmicb.2019.00703			12	Microbiology
J	Duponchel, S; Fischer, MG		Duponchel, Sarah; Fischer, Matthias G.		Viva lavidaviruses! Five features of virophages that parasitize giant DNA viruses	PLOS PATHOGENS		English	Article			MIMIVIRUS; SYSTEM; PROVIROPHAGES; RESISTANCE		[Duponchel, Sarah; Fischer, Matthias G.] Max Planck Inst Med Res, Dept Biomol Mech, Heidelberg, Germany	Max Planck Society	Fischer, MG (corresponding author), Max Planck Inst Med Res, Dept Biomol Mech, Heidelberg, Germany.	mfischer@mr.mpg.de	Fischer, Matthias/Q-2738-2017	Fischer, Matthias/0000-0002-4014-3626; Duponchel, Sarah/0000-0002-3727-2478	Max Planck Society; Gordon and Betty Moore Foundation [5734]	Max Planck Society(Max Planck SocietyInstituto Politecnico Nacional - Mexico); Gordon and Betty Moore Foundation(Gordon & Betty Moore Foundation)	This work was funded by the Max Planck Society and the Gordon and Betty Moore Foundation (Grant #5734). The funders had no role in study design, data collection and analysis, decision to publish, or preparation of the manuscript.		32	35	37	0	8	PUBLIC LIBRARY SCIENCE	SAN FRANCISCO	1160 BATTERY STREET, STE 100, SAN FRANCISCO, CA 94111 USA	1553-7366	1553-7374		PLOS PATHOG	PLoS Pathog.	MAR	2019	15	3			e1007592	10.1371/journal.ppat.1007592	http://dx.doi.org/10.1371/journal.ppat.1007592			7	Microbiology; Parasitology; Virology
J	Yang, QW; Gao, C; Jiang, Y; Wang, M; Zhou, XH; Shao, HB; Gong, Z; McMinn, A		Yang, Qingwei; Gao, Chen; Jiang, Yong; Wang, Min; Zhou, Xinhao; Shao, Hongbing; Gong, Zheng; McMinn, Andrew		Metagenomic Characterization of the Viral Community of the South Scotia Ridge	VIRUSES-BASEL		English	Article		virus; South Scotia Ridge; viral community; diversity; Pgvv-like	MAJOR-CAPSID-PROTEIN; NORTHERN WEDDELL SEA; 16S RIBOSOMAL-RNA; MARINE VIRUSES; SPATIAL-DISTRIBUTION; READ ALIGNMENT; DIVERSITY; MORTALITY; BACTERIA; GENOME	Viruses are the most abundant biological entities in aquatic ecosystems and harbor an enormous amount of genetic diversity. Whereas their influence on marine ecosystems is widely acknowledged, current information about their diversity remains limited. We conducted a viral metagenomic analysis of water samples collected during the austral summer of 2016 from the South Scotia Ridge (SSR), near the …	[Yang, Qingwei; Gao, Chen; Jiang, Yong; Wang, Min; Zhou, Xinhao; Shao, Hongbing; Gong, Zheng; McMinn, Andrew] Ocean Univ China, Coll Marine Life Sci, Qingdao 266003, Peoples R China; [Jiang, Yong; Wang, Min] Ocean Univ China, Key Lab Polar Oceanog & Global Ocean Change, Qingdao 266003, Peoples R China; [Jiang, Yong; Wang, Min] Ocean Univ China, Inst Evolut & Marine Biodivers, Qingdao 266003, Peop…	Ocean University of China; Ocean University of China; Ocean University of China; University of Tasmania	Jiang, Y; Wang, M (corresponding author), Ocean Univ China, Coll Marine Life Sci, Qingdao 266003, Peoples R China.;Jiang, Y; Wang, M (corresponding author), Ocean Univ China, Key Lab Polar Oceanog & Global Ocean Change, Qingdao 266003, Peoples R China.;Jiang, Y; Wang, M (corresponding author), Ocean Univ China, Inst Evolut & Marine Biodivers, Qingdao 266003, Peoples R China.	foodyqw_12@163.com; gaochen@stu.ouc.edu.cn; yongjiang@ouc.edu.cn; mingwang@ouc.edu.cn; piglet.naruto@gmail.com; hbshao@ouc.edu.cn; gongzheng-1991@163.com; yangqingwei@stu.ouc.edu.cn	; McMinn, Anew/A-9910-2008; Jiang, Yong/AGK-3016-2022; Jiang, Yong/AGK-3016-2022; Wang, Min/AFR-9645-2022	Yang, Qingwei/0000-0001-6135-9269; McMinn, Anew/0000-0002-2133-3854; Jiang, Yong/0000-0002-4072-1668; Jiang, Yong/0000-0001-6055-488X; Gong, Zheng/0000-0001-7285-2630; Wang, Min/0000-0002-2357-589X	National Natural Science Foundation of China [41676178, 41076088, 31500339]; National Key Research and Development Program of China [2017YFA0603200]; Scientific and Technological Innovation Project - Qingdao National Laboratory for Marine Science and Technology [2016ASKJ14]; Fundamental Research Funds from the Central University of Ocean University of China [201812002, 201762017, 201562018]	National Natural Science Foundation of China(National Natural Science Foundation of China (NSFC)); National Key Research and Development Program of China(National Key Research & Development Program of China); Scientific and Technological Innovation Project - Qingdao National Laboratory for Marine Science and Technology; Fundamental Research Funds from the Central University of Ocean University of…	We are grateful for the funding from the National Natural Science Foundation of China (Nos. 41676178, 41076088, and 31500339), National Key Research and Development Program of China (2017YFA0603200), Scientific and Technological Innovation Project Financially Supported by Qingdao National Laboratory for Marine Science and Technology (No. 2016ASKJ14), and Fundamental Research Funds from the Centra…		88	25	29	5	39	MDPI	BASEL	ST ALBAN-ANLAGE 66, CH-4052 BASEL, SWITZERLAND	1999-4915			VIRUSES-BASEL	Viruses-Basel	FEB	2019	11	2			95	10.3390/v11020095	http://dx.doi.org/10.3390/v11020095			19	Virology
J	Serrano-Solís, V; Soares, PET; de Farías, ST		Serrano-Solis, Victor; Toscano Soares, Paulo Eduardo; de Farias, Savio T.		Genomic Signatures Among Acanthamoeba polyphaga Entoorganisms Unveil Evidence of Coevolution	JOURNAL OF MOLECULAR EVOLUTION		English	Article		Entoorganism; Genomic Signature; Virophage; Mimivrus; Acanthamoeba polyphaga; Coevolution	RELATIVE ABUNDANCE; GIANT VIRUSES; CODON USAGE; MELTING-POT; SEQUENCE; HIGHLIGHTS; NUCLEOTIDE; FEATURES; AMEBAS; BIAS	The definition of a genomic signature (GS) is the total net response to selective pressure. Recent isolation and sequencing of naturally occurring organisms, hereby named entoorganisms, within Acanthamoeba polyphaga, raised the hypothesis of a common genomic signature despite their diverse and unrelated evolutionary origin. Widely accepted and implemented tests for GS detection are oligonucleotid…	[Serrano-Solis, Victor; Toscano Soares, Paulo Eduardo; de Farias, Savio T.] Univ Fed Paraiba, Ctr Ciencias Exatas & Nat, Dept Biol Mol, Lab Genet Evolut Paulo Leminsk, Joao Pessoa, Paraiba, Brazil	Universidade Federal da Paraiba	Serrano-Solís, V (corresponding author), Univ Fed Paraiba, Ctr Ciencias Exatas & Nat, Dept Biol Mol, Lab Genet Evolut Paulo Leminsk, Joao Pessoa, Paraiba, Brazil.	vicmsersol@gmail.com	; Farias, Savio/J-7882-2015; Soares, Paulo/G-7534-2012	Serrano-Solís, Víctor/0000-0001-6655-2236; Farias, Savio/0000-0002-2997-3629;	PNPD/CAPES	PNPD/CAPES(Coordenacao de Aperfeicoamento de Pessoal de Nivel Superior (CAPES))	The authors thank Dr. Jonathas Abrahao for his valuable comments. This work was supported by a postdoctoral grant from PNPD/CAPES to VSS.		63	4	4	0	11	SPRINGER	NEW YORK	ONE NEW YORK PLAZA, SUITE 4600, NEW YORK, NY, UNITED STATES	0022-2844	1432-1432		J MOL EVOL	J. Mol. Evol.	JAN	2019	87	1	7	15		10.1007/s00239-018-9877-1	http://dx.doi.org/10.1007/s00239-018-9877-1			9	Biochemistry & Molecular Biology; Evolutionary Biology; Genetics & Heredity
J	Puustusmaa, M; Abroi, A		Puustusmaa, Mikk; Abroi, Aare		cRegions-a tool for detecting conserved cis-elements in multiple sequence alignment of diverged coding sequences	PEERJ		English	Article		Embedded functional element; Cis-element; Codon usage bias; Alphavirus; Cis-acting sequence; Viruses; Multiple sequence alignment analysis	CODON USAGE BIAS; SINDBIS VIRUS; GENOME DEFINES; PROTEIN; EVOLUTION; READTHROUGH; ATTENUATION; MUTAGENESIS; VIROPHAGES; CONSTRAINT	Identifying cis-acting elements and understanding regulatory mechanisms of a gene is crucial to fully understand the molecular biology of an organism. In general, it is difficult to identify previously uncharacterised cis-acting elements with an unknown consensus sequence. The task is especially problematic with viruses containing regions of limited or no similarity to other previously characteri…	[Puustusmaa, Mikk] Univ Tartu, Inst Mol & Cell Biol, Dept Bioinformat, Tartu, Estonia; [Abroi, Aare] Univ Tartu, Inst Technol, Tartu, Estonia	University of Tartu; University of Tartu	Puustusmaa, M (corresponding author), Univ Tartu, Inst Mol & Cell Biol, Dept Bioinformat, Tartu, Estonia.	mikk.puustusmaa@ut.ee	Abroi, Aare/G-7255-2016	Abroi, Aare/0000-0001-5644-8080	European Regional Development Fund through the Research Internationalization Programme (ELIXIR); Lydia and Felix Krabi scholarship; Estonian Research Council [PRG198]	European Regional Development Fund through the Research Internationalization Programme (ELIXIR); Lydia and Felix Krabi scholarship; Estonian Research Council(Estonian Research Council)	The development of the cRegions webpage was supported by the European Regional Development Fund through the Research Internationalization Programme (ELIXIR) and Lydia and Felix Krabi scholarship. Aare Abroi's work was supported partially by 'Basic research financing' to Estonian Biocentre and partially by grant PRG198 from Estonian Research Council to prof. Mart Ustav. The funders had no role in …		57	2	3	0	1	PEERJ INC	LONDON	341-345 OLD ST, THIRD FLR, LONDON, EC1V 9LL, ENGLAND	2167-8359			PEERJ	PeerJ	2026-01-10	2019	6				e6176	10.7717/peerj.6176	http://dx.doi.org/10.7717/peerj.6176			20	Multidisciplinary Sciences
J	Oliveira, G; La Scola, B; Abrahao, J		Oliveira, Graziele; La Scola, Bernard; Abrahao, Jonatas		Giant virus vs amoeba: fight for supremacy	VIROLOGY JOURNAL		English	Review		Giant virus-host interactions; Marseillevirus; Giant vesicles; Mimivirus; Cheshire cat; Tupanvirus dissemination; Faustovirus mariensis; Antiviral mechanism; Virophage	FREE-LIVING AMEBAS; MANNOSE-BINDING PROTEIN; AMOEBAL ENCYSTMENT; ACANTHAMOEBA SPP.; MARSEILLEVIRUS; MIMIVIRUS; VIROPHAGE; PHAGOCYTOSIS; SYSTEM; DIFFERENTIATION	Since the discovery of mimivirus, numerous giant viruses associated with free-living amoebae have been described. The genome of giant viruses can be more than 2.5 megabases, and virus particles can exceed the size of many bacteria. The unexpected characteristics of these viruses have made them intriguing research targets and, as a result, studies focusing on their interactions with their amoeba h…	[Oliveira, Graziele; Abrahao, Jonatas] Univ Fed Minas Gerais, Lab Virus, Inst Ciencias Biol, Dept Microbiol, BR-31270901 Belo Horizonte, MG, Brazil; [Oliveira, Graziele; La Scola, Bernard] Aix Marseille Univ, UM63, Inst Rech Dev IRD 198, Microbes Evolut Phylogeny & Infect MEPHI,AP HM, Marseille, France; [La Scola, Bernard] Inst Hosp Univ IHU Mediterrane Infect, Marseille, France	Universidade Federal de Minas Gerais; Aix-Marseille Universite; Assistance Publique-Hopitaux de Marseille	Abrahao, J (corresponding author), Univ Fed Minas Gerais, Lab Virus, Inst Ciencias Biol, Dept Microbiol, BR-31270901 Belo Horizonte, MG, Brazil.	jonatas.abrahao@gmail.com	La Scola, Bernard/P-6477-2016; Abrahao, Jonatas/B-3895-2015	La Scola, Bernard/0000-0001-8006-7704; Abrahao, Jonatas/0000-0001-9420-1791	CNPq; CAPES; FAPEMIG	CNPq(Conselho Nacional de Desenvolvimento Cientifico e Tecnologico (CNPQ)); CAPES(Coordenacao de Aperfeicoamento de Pessoal de Nivel Superior (CAPES)); FAPEMIG(Fundacao de Amparo a Pesquisa do Estado de Minas Gerais (FAPEMIG))	The funding was provided by CNPq, CAPES, and FAPEMIG. JSA is a CNPq researcher.		99	22	22	1	24	BMC	LONDON	CAMPUS, 4 CRINAN ST, LONDON N1 9XW, ENGLAND		1743-422X		VIROL J	Virol. J.	2026-11-04	2019	16	1			126	10.1186/s12985-019-1244-3	http://dx.doi.org/10.1186/s12985-019-1244-3			12	Virology
J	Tokarz-Deptula, B; Niedzwiedzka-Rystwej, P; Czuprynska, P; Deptula, W		Tokarz-Deptula, Beata; Niedzwiedzka-Rystwej, Paulina; Czuprynska, Paulina; Deptula, Wieslaw		Protozoal giant viruses: agents potentially infectious to humans and animals	VIRUS GENES		English	Review		Protozoa; Giant virus; Virophage	COMPLETE GENOME SEQUENCE; DNA VIRUSES; 1ST ISOLATION; MIMIVIRUS; MARSEILLEVIRUS; HIGHLIGHTS; PITHOVIRUS; VIROPHAGE; LINEAGE; SYSTEM	The discovery of giant viruses has revolutionised the knowledge on viruses and transformed the idea of three domains of life. Here, we discuss the known protozoal giant viruses and their potential to infect also humans and animals.	[Tokarz-Deptula, Beata; Niedzwiedzka-Rystwej, Paulina] Univ Szczecin, Fac Biol, Dept Immunol, Szczecin, Poland; [Czuprynska, Paulina] Univ Szczecin, Dept Microbiol, Fac Biol, Szczecin, Poland; [Deptula, Wieslaw] Nicolaus Copernicus Univ Torun, Vet Ctr, Torun, Poland	University of Szczecin; University of Szczecin; Nicolaus Copernicus University	Niedzwiedzka-Rystwej, P (corresponding author), Univ Szczecin, Fac Biol, Dept Immunol, Szczecin, Poland.	paulina.niedzwiedzka-rystwej@usz.edu.pl	Deptuła, Wiesław/E-1071-2012; Niedźwiedzka-Rystwej, Paulina/T-6496-2019	Niedźwiedzka-Rystwej, Paulina/0000-0003-4065-3842; Tokarz-Deptuła, Beata/0000-0001-8308-7284					91	14	15	0	15	SPRINGER	DORDRECHT	VAN GODEWIJCKSTRAAT 30, 3311 GZ DORDRECHT, NETHERLANDS	0920-8569	1572-994X		VIRUS GENES	Virus Genes	OCT	2019	55	5	574	591		10.1007/s11262-019-01684-w	http://dx.doi.org/10.1007/s11262-019-01684-w			18	Genetics & Heredity; Virology
J	Mougari, S; Sahmi-Bounsiar, D; Levasseur, A; Colson, P; La Scola, B		Mougari, Said; Sahmi-Bounsiar, Dehia; Levasseur, Anthony; Colson, Philippe; La Scola, Bernard		Virophages of Giant Viruses: An Update at Eleven	VIRUSES-BASEL		English	Review		virophage; giant virus; coculture; metagenomic; host-defense systems; satellite virus	ADENO-ASSOCIATED VIRUS; ADENOASSOCIATED VIRUS; DNA VIRUSES; DEFENSE SYSTEM; HERPES-SIMPLEX; GENOME; MIMIVIRUS; REPLICATION; INTEGRATION; TRANSPOSONS	The last decade has been marked by two eminent discoveries that have changed our perception of the virology field: The discovery of giant viruses and a distinct new class of viral agents that parasitize their viral factories, the virophages. Coculture and metagenomics have actively contributed to the expansion of the virophage family by isolating dozens of new members. This increase in the body o…	[Mougari, Said; Sahmi-Bounsiar, Dehia; Levasseur, Anthony; Colson, Philippe; La Scola, Bernard] Aix Marseille Univ, AP HM, IRD, Microbes Evolut Phylogeny & Infect MEPHI, 27 Blvd Jean Moulin, F-13005 Marseille, France; [Mougari, Said; Sahmi-Bounsiar, Dehia; Levasseur, Anthony; Colson, Philippe; La Scola, Bernard] Inst Hosp Univ IHU Mediterranee Infect, 19-21 Blvd Jean Moulin, F-13005 Marseille, Fr…	Aix-Marseille Universite; Assistance Publique-Hopitaux de Marseille; Institut de Recherche pour le Developpement (IRD)	Colson, P; La Scola, B (corresponding author), Aix Marseille Univ, AP HM, IRD, Microbes Evolut Phylogeny & Infect MEPHI, 27 Blvd Jean Moulin, F-13005 Marseille, France.;Colson, P; La Scola, B (corresponding author), Inst Hosp Univ IHU Mediterranee Infect, 19-21 Blvd Jean Moulin, F-13005 Marseille, France.	philippe.colson@univ-amu.fr; bernard.la-scola@univ-amu.fr	; Colson, Philippe/P-6355-2014; La Scola, Bernard/P-6477-2016	Levasseur, Anthony/0000-0003-2989-7539; Colson, Philippe/0000-0001-6285-0308; La Scola, Bernard/0000-0001-8006-7704; DEHIA, SAHMI/0000-0002-4902-0040; Mougari, Said/0000-0002-9319-5454	French State [ANR-10-IAHU-03]; Region Provence-Alpes-Cote-d'Azur; Foundation Mediterranee Infection scholarship	French State; Region Provence-Alpes-Cote-d'Azur(Region Provence-Alpes-Cote d'Azur); Foundation Mediterranee Infection scholarship	This work was supported by a grant from the French State managed by the National Research Agency under the Investissements d'avenir (Investments for the Future) program with the reference ANR-10-IAHU-03 (Mediterranee Infection) and by Region Provence-Alpes-Cote-d'Azur and European funding FEDER PRIMMI. Said Mougari was supported by the Foundation Mediterranee Infection scholarship.		165	28	34	0	26	MDPI	BASEL	ST ALBAN-ANLAGE 66, CH-4052 BASEL, SWITZERLAND		1999-4915		VIRUSES-BASEL	Viruses-Basel	AUG	2019	11	8			733	10.3390/v11080733	http://dx.doi.org/10.3390/v11080733			28	Virology
J	Seligmann, H		Seligmann, Herve		Giant viruses: spore-like missing links between Rickettsia and mitochondria?	ANNALS OF THE NEW YORK ACADEMY OF SCIENCES		English	Review		mitochondrion; chloroplast; virophage; Megavirales; ancestral synteny	NUCLEAR INSERTIONS; GENETIC-CODE; HUMAN GENOME; RNA; ORIGIN; EVOLUTION; DNA; TRANSPOSONS; ENDOSPORES; MIMIVIRUS	Phyloproteomics indicate common viral origin from ancient cells before archaea, bacteria, and eukaryota split and subsequent size and complexity reductions occurred. Further independent evidence for the cellular origin of viruses is reviewed for the virus order Megavirales, focusing on the family Poxviridae. Megavirales comprises giant viruses, double-stranded DNA viruses whose genomes exceed som…	[Seligmann, Herve] Hebrew Univ Jerusalem, Natl Nat Hist Collect, Givat Ram Campus,Judean Hills, IL-91904 Jerusalem, Israel	Hebrew University of Jerusalem	Seligmann, H (corresponding author), Hebrew Univ Jerusalem, Natl Nat Hist Collect, Givat Ram Campus,Judean Hills, IL-91904 Jerusalem, Israel.	varanuseremius@gmail.com	Seligmann, Herve/D-4720-2012						99	10	10	0	18	WILEY	HOBOKEN	111 RIVER ST, HOBOKEN 07030-5774, NJ USA	0077-8923	1749-6632		ANN NY ACAD SCI	Ann. N.Y. Acad. Sci.	JUL	2019	1447	1	69	79		10.1111/nyas.14022	http://dx.doi.org/10.1111/nyas.14022			11	Multidisciplinary Sciences
J	Berjón-Otero, M; Koslová, A; Fischer, MG		Berjon-Otero, Monica; Koslova, Anna; Fischer, Matthias G.		The dual lifestyle of genome-integrating virophages in protists	ANNALS OF THE NEW YORK ACADEMY OF SCIENCES		English	Review		virus; virophage; genome integration; protist; host-parasite interaction	ADENOASSOCIATED VIRUS; TRANSPOSABLE ELEMENTS; TRANSFER-RNA; DNA; RETROTRANSPOSON; RETROVIRUSES; SEQUENCES; EVOLUTION; PARASITE; GENES	DNA viruses with efficient host genome integration capability were unknown in eukaryotes until recently. The discovery of virophages, satellite-like DNA viruses that depend on lytic giant viruses that infect protists, revealed a genetically diverse group of viruses with high genome mobility. Virophages can act as strong inhibitors of their associated giant viruses, and the resulting beneficial ef…	[Berjon-Otero, Monica; Koslova, Anna; Fischer, Matthias G.] Max Planck Inst Med Res, Dept Biomol Mech, Jahnstr 29, D-69120 Heidelberg, Germany	Max Planck Society	Fischer, MG (corresponding author), Max Planck Inst Med Res, Dept Biomol Mech, Jahnstr 29, D-69120 Heidelberg, Germany.	mfischer@mr.mpg.de	Fischer, Matthias/Q-2738-2017; Koslova, Anna/AAM-1402-2021	Fischer, Matthias/0000-0002-4014-3626; Koslova, Anna/0000-0002-6538-8005	Max Planck Society; Gordon & Betty Moore Foundation [5734]; European Molecular Biology Organization (EMBO) long-term fellowship [ALTF-726-2017]	Max Planck Society(Max Planck SocietyInstituto Politecnico Nacional - Mexico); Gordon & Betty Moore Foundation(Gordon & Betty Moore FoundationInstituto Politecnico Nacional - Mexico); European Molecular Biology Organization (EMBO) long-term fellowship(European Molecular Biology Organization (EMBO))	This work was supported by the Max Planck Society, the Gordon & Betty Moore Foundation (grant #5734), and a European Molecular Biology Organization (EMBO) long-term fellowship to M.B.-O. (ALTF-726-2017).		82	15	16	0	21	WILEY	HOBOKEN	111 RIVER ST, HOBOKEN 07030-5774, NJ USA	0077-8923	1749-6632		ANN NY ACAD SCI	Ann. N.Y. Acad. Sci.	JUL	2019	1447	1	97	109		10.1111/nyas.14118	http://dx.doi.org/10.1111/nyas.14118			13	Multidisciplinary Sciences
J	Brandes, N; Linial, M		Brandes, Nadav; Linial, Michal		Giant VirusesBig Surprises	VIRUSES-BASEL		English	Review		Amebae viruses; viral evolution; protein domains; mimivirus; dsdna viruses; translation machinery; pandoravirus; NCLDV	GENOME SEQUENCE; DNA VIRUSES; TELL US; MIMIVIRUS; ORIGIN; VIROPHAGE; PANDORAVIRUSES; RESISTANCE; EVOLUTION; VIROME	Viruses are the most prevalent infectious agents, populating almost every ecosystem on earth. Most viruses carry only a handful of genes supporting their replication and the production of capsids. It came as a great surprise in 2003 when the first giant virus was discovered and found to have a >1 Mbp genome encoding almost a thousand proteins. Following this first discovery, dozens of giant virus…	[Brandes, Nadav] Hebrew Univ Jerusalem, Rachel & Selim Benin Sch Comp Sci & Engn, IL-91904 Jerusalem, Israel; [Linial, Michal] Hebrew Univ Jerusalem, Dept Biol Chem, Alexander Silberman Inst Life Sci, IL-91904 Jerusalem, Israel	Hebrew University of Jerusalem; Hebrew University of Jerusalem	Linial, M (corresponding author), Hebrew Univ Jerusalem, Dept Biol Chem, Alexander Silberman Inst Life Sci, IL-91904 Jerusalem, Israel.	nadav.brandes@mail.huji.ac.il; michall@cc.huji.ac.il	Linial, Michal/AAQ-9259-2020	Linial, Michal/0000-0002-9357-4526					89	58	68	0	14	MDPI	BASEL	ST ALBAN-ANLAGE 66, CH-4052 BASEL, SWITZERLAND	1999-4915			VIRUSES-BASEL	Viruses-Basel	MAY	2019	11	5			404	10.3390/v11050404	http://dx.doi.org/10.3390/v11050404			12	Virology
J	Rolland, C; Andreani, J; Louazani, AC; Aherfi, S; Francis, R; Rodrigues, R; Silva, LS; Sahmi, D; Mougari, S; Chelkha, N; Bekliz, M; Silva, L; Assis, F; Dornas, F; Khalil, JYB; Pagnier, I; Desnues, C; Levasseur, A; Colson, P; Abrahao, J; La Scola, B		Rolland, Clara; Andreani, Julien; Louazani, Amina Cherif; Aherfi, Sarah; Francis, Rania; Rodrigues, Rodrigo; Silva, Ludmila Santos; Sahmi, Dehia; Mougari, Said; Chelkha, Nisrine; Bekliz, Meriem; Silva, Lorena; Assis, Felipe; Dornas, Fabio; Khalil, Jacques Yaacoub Bou; Pagnier, Isabelle; Desnues, Christelle; Levasseur, Anthony; Colson, Philippe; Abrahao, Jonatas; La Scola, Bernard		Discovery and Further Studies on Giant Viruses at the IHU Mediterranee Infection That Modified the Perception of the Virosphere	VIRUSES-BASEL		English	Review		giant virus; amoeba; Mimivirus; virosphere	COMPLETE GENOME SEQUENCE; HOSPITAL WATER-SUPPLIES; MASSILIENSIS SP-NOV; DNA VIRUSES; 1ST ISOLATION; AFIPIA-FELIS; MIMIVIRUS; MARSEILLEVIRUS; VIROPHAGE; AMEBAS	The history of giant viruses began in 2003 with the identification of Acanthamoeba polyphaga mimivirus. Since then, giant viruses of amoeba enlightened an unknown part of the viral world, and every discovery and characterization of a new giant virus modifies our perception of the virosphere. This notably includes their exceptional virion sizes from 200 nm to 2 mu m and their genomic complexity wi…	[Rolland, Clara; Andreani, Julien; Louazani, Amina Cherif; Aherfi, Sarah; Francis, Rania; Rodrigues, Rodrigo; Silva, Ludmila Santos; Sahmi, Dehia; Mougari, Said; Chelkha, Nisrine; Bekliz, Meriem; Silva, Lorena; Assis, Felipe; Dornas, Fabio; Pagnier, Isabelle; Desnues, Christelle; Levasseur, Anthony; Colson, Philippe; Abrahao, Jonatas; La Scola, Bernard] Aix Marseille Univ, MEPHI, APHM, IRD 198,De…	Aix-Marseille Universite; Assistance Publique-Hopitaux de Marseille; Institut de Recherche pour le Developpement (IRD); Universidade Federal de Minas Gerais; Institut National de la Sante et de la Recherche Medicale (Inserm); Centre National de la Recherche Scientifique (CNRS); CNRS - National Institute for Biology (INSB); Universites de Strasbourg Etablissements Associes; Universite de Strasbour…	La Scola, B (corresponding author), Aix Marseille Univ, MEPHI, APHM, IRD 198,Dept Med,IHU Mediterranee Infect, F-13005 Marseille, France.;La Scola, B (corresponding author), IHU IHU Mediterranee Infect, F-13005 Marseille, France.	rolland.clara@sfr.fr; miaguiabidou@gmail.com; cheriflamina@gmail.com; aherfi.s@gmail.com; raniagfrancis@gmail.com; rodriguesral07@gmail.com; ludmilakaren@gmail.com; medecine.to@hotmail.com; saidmougari@ymail.com; nisrine.chelkha@hotmail.fr; meriembekliz@hotmail.com; lorena.farmacia@yahoo.com.br; felipelopesassis@gmail.com; fabiopiod154@gmail.com; boukhaliljacques@gmail.com; isabelle.pagnier@univ-…	Aherfi, Sarah/B-7508-2017; La Scola, Bernard/P-6477-2016; aneani, julien/ACV-8877-2022; Desnues, Christelle/ABG-2910-2021; Colson, Philippe/P-6355-2014; Araújo Lima Roigues, Roigo/AAI-9292-2021; Dornas, Fábio/AAI-3582-2020; Abrahao, Jonatas/B-3895-2015	La Scola, Bernard/0000-0001-8006-7704; aneani, julien/0000-0002-8630-4763; Rolland, Clara/0000-0002-2058-1696; DEHIA, SAHMI/0000-0002-4902-0040; Desnues, Christelle/0000-0002-2178-0355; Colson, Philippe/0000-0001-6285-0308; BOU KHALIL, JACQUES/0000-0002-4272-5208; BEKLIZ, Meriem/0000-0003-3186-1877; Araújo Lima Roigues, Roigo/0000-0001-7148-4012; Mougari, Said/0000-0002-9319-5454; Dornas, Fábio/0…	French Government under the Investissements d'avenir (Investments for the Future) program [Mediterranee Infection 10-IAHU-03]; Region Provence-Alpes-Cote d'Azur; European funding FEDER PRIMI	French Government under the Investissements d'avenir (Investments for the Future) program(Agence Nationale de la Recherche (ANR)); Region Provence-Alpes-Cote d'Azur(Region Provence-Alpes-Cote d'Azur); European funding FEDER PRIMI	This work was supported by the French Government under the Investissements d'avenir (Investments for the Future) program managed by the Agence Nationale de la Recherche (ANR, French National Agency for Research), (reference: Mediterranee Infection 10-IAHU-03), by Region Provence-Alpes-Cote d'Azur and European funding FEDER PRIMI.		170	20	21	0	9	MDPI	BASEL	ST ALBAN-ANLAGE 66, CH-4052 BASEL, SWITZERLAND	1999-4915			VIRUSES-BASEL	Viruses-Basel	APR	2019	11	4			312	10.3390/v11040312	http://dx.doi.org/10.3390/v11040312			28	Virology
J	Colson, P; Ominami, Y; Hisada, A; La Scola, B; Raoult, D		Colson, P.; Ominami, Y.; Hisada, A.; La Scola, B.; Raoult, D.		Giant mimiviruses escape many canonical criteria of the virus definition	CLINICAL MICROBIOLOGY AND INFECTION		English	Review		Defense; Definition; Giant virus; Integration; Mimivirus; Virophage	BLOOD-DONORS; DNA VIRUSES; GENOME; MARSEILLEVIRUS; VIROPHAGE; SYSTEM; PNEUMONIA; PATIENT; AMEBAS; PROVIROPHAGES	Background: The discovery of mimivirus in 2003 prompted the quest for other giant viruses of amoebae. Mimiviruses and their relatives were found to differ considerably from other viruses. Their study led to major advances in virology and evolutionary biology. Aims: We summarized the widening gap between mimiviruses and other viruses. Sources: We collected data from articles retrieved from PubMed …	[Colson, P.; La Scola, B.; Raoult, D.] Aix Marseille Univ, AP HM, IRD, 19-21 Blvd Jean Moulin, F-13005 Marseille, France; [Colson, P.; La Scola, B.; Raoult, D.] Microbes Evolut Phylogeny & Infect ME I, 19-21 Blvd Jean Moulin, F-13005 Marseille, France; [Colson, P.; La Scola, B.; Raoult, D.] Inst Hosp Univ IHU Mediterranee Infect, 19-21 Blvd Jean Moulin, F-13005 Marseille, France; [Ominami, Y.] Hi…	Aix-Marseille Universite; Assistance Publique-Hopitaux de Marseille; Institut de Recherche pour le Developpement (IRD); Hitachi Limited; Hitachi Limited	Raoult, D (corresponding author), IHU Mediterranee Infect, 19-21 Blvd Jean Moulin, F-13005 Marseille, France.	didier.raoult@gmail.com	La Scola, Bernard/P-6477-2016; Raoult, Didier/A-8434-2008; Colson, Philippe/P-6355-2014	La Scola, Bernard/0000-0001-8006-7704; Raoult, Didier/0000-0002-0633-5974; Colson, Philippe/0000-0001-6285-0308	French Government under the Investissements d'avenir (Investments for the Future) program [10-IAHU-03]; Hitachi High-Technologies Corporation, Tokyo, Japan	French Government under the Investissements d'avenir (Investments for the Future) program(Agence Nationale de la Recherche (ANR)); Hitachi High-Technologies Corporation, Tokyo, Japan	This workwas supported by the French Government under the Investissements d'avenir (Investments for the Future) program managed by the Agence Nationale de la Recherche (ANR, fr: National Agency for Research) (reference: Mediterranee Infection 10-IAHU-03), and by Hitachi High-Technologies Corporation, Tokyo, Japan.		100	11	12	0	21	ELSEVIER SCI LTD	OXFORD	THE BOULEVARD, LANGFORD LANE, KIDLINGTON, OXFORD OX5 1GB, OXON, ENGLAND	1198-743X	1469-0691		CLIN MICROBIOL INFEC	Clin. Microbiol. Infect.	FEB	2019	25	2	147	154		10.1016/j.cmi.2018.09.010	http://dx.doi.org/10.1016/j.cmi.2018.09.010			8	Infectious Diseases; Microbiology
S	Koonin, EV; Yutin, N		Koonin, Eugene V.; Yutin, Natalya		Evolution of the Large Nucleocytoplasmic DNA Viruses of Eukaryotes and Convergent Origins of Viral Gigantism	ADVANCES IN VIRUS RESEARCH, VOL 103		English	Review; Book Chapter			MOLLUSCUM CONTAGIOSUM VIRUS; GIANT VIRUSES; VACCINIA VIRUS; GENOME TREES; VIROPHAGE; EXPRESSION; SYSTEM; MIMIVIRUS; POXVIRUS; DOMAINS	The Nucleocytoplasmic Large DNA Viruses (NCLDV) of eukaryotes (proposed order Megavirales) comprise an expansive group of eukaryotic viruses that consists of the families Poxviridae, Asfarviridae, Iridoviridae, Ascoviridae, Phycodnaviridae, Marseilleviridae, Pithoviridae, and Mimiviridae, as well as Pandoraviruses, Molliviruses, and Faustoviruses that so far remain unaccounted by the official vir…	[Koonin, Eugene V.; Yutin, Natalya] NIH, Natl Ctr Biotechnol Informat, Natl Lib Med, Bldg 10, Bethesda, MD 20892 USA	National Institutes of Health (NIH) - USA; NIH National Library of Medicine (NLM)	Koonin, EV (corresponding author), NIH, Natl Ctr Biotechnol Informat, Natl Lib Med, Bldg 10, Bethesda, MD 20892 USA.	koonin@ncbi.nlm.nih.gov			National Institutes of Health of the United States; National Library of Medicine [ZIALM000073] Funding Source: NIH RePORTER	National Institutes of Health of the United States(United States Department of Health & Human ServicesNational Institutes of Health (NIH) - USA); National Library of Medicine(United States Department of Health & Human ServicesNational Institutes of Health (NIH) - USANIH National Library of Medicine (NLM))	The authors thank Yuri Wolf for expert help with computational analyses. The authors' research is supported by intramural funds of the National Institutes of Health of the United States.		131	126	147	1	48	ACADEMIC PRESS LTD-ELSEVIER SCIENCE LTD	LONDON	125 LONDON WALL, LONDON EC2Y 5AS, ENGLAND	0065-3527	1557-8399	978-0-12-817723-5; 978-0-12-817722-8	ADV VIRUS RES	Adv.Virus Res.		2019	103		167	202		10.1016/bs.aivir.2018.09.002	http://dx.doi.org/10.1016/bs.aivir.2018.09.002			36	Virology
J	Filée, J		Filee, Jonathan		Giant viruses and their mobile genetic elements: the molecular symbiosis hypothesis	CURRENT OPINION IN VIROLOGY		English	Article			RESTRICTION-MODIFICATION SYSTEMS; DNA VIRUSES; ALGAL HOST; GENOME; EVOLUTION; ENDONUCLEASES; TRANSPOSONS; INTEGRATION; VIROPHAGE; TRANSPOVIRONS	Among the virus world, Giant viruses (GVs) compose one of the most successful eukaryovirus families. By contrast with other eukaryoviruses, GV genomes contain a wide array of mobile genetic elements (MGEs) that encompass diverse, mostly prokaryotic-like, transposable element families, introns, inteins, restriction-modification systems and enigmatic classes of mobile elements having little similar…	[Filee, Jonathan] Univ Paris Saclay, CNRS, Lab Evolut Genomes Comportement & Ecol, Ave Terrasse, F-91190 Gif Sur Yvette, France	Universite Paris Saclay; Centre National de la Recherche Scientifique (CNRS)	Filée, J (corresponding author), Univ Paris Saclay, CNRS, Lab Evolut Genomes Comportement & Ecol, Ave Terrasse, F-91190 Gif Sur Yvette, France.	jonathan.filee@egce.cnrs-gif.fr	Filée, Jonathan/AAC-9035-2021						62	17	18	1	10	ELSEVIER SCI LTD	OXFORD	THE BOULEVARD, LANGFORD LANE, KIDLINGTON, OXFORD OX5 1GB, OXON, ENGLAND	1879-6257	1879-6265		CURR OPIN VIROL	Curr. Opin. Virol.	DEC	2018	33		81	88		10.1016/j.coviro.2018.07.013	http://dx.doi.org/10.1016/j.coviro.2018.07.013			8	Virology
J	Stough, JMA; Kolton, M; Kostka, JE; Weston, DJ; Pelletier, DA; Wilhelm, SW		Stough, Joshua M. A.; Kolton, Max; Kostka, Joel E.; Weston, David J.; Pelletier, Dale A.; Wilhelm, Steven W.		Diversity of Active Viral Infections within the Sphagnum Microbiome	APPLIED AND ENVIRONMENTAL MICROBIOLOGY		English	Article		viruses; RNA-seq; Sphagnum; peat bogs; microbial ecology	GIANT VIRUSES; CARBON; PEATLANDS; NITROGEN; ENVIRONMENT; BRYOPHYTES; MULTIPROXY; ABUNDANCE; BACTERIA; MODELS	Sphagnum-dominated peatlands play an important role in global carbon storage and represent significant sources of economic and ecological value. While recent efforts to describe microbial diversity and metabolic potential of the Sphagnum microbiome have demonstrated the importance of its microbial community, little is known about the viral constituents. We used metatranscriptomics to describe the…	[Stough, Joshua M. A.; Wilhelm, Steven W.] Univ Tennessee, Dept Microbiol, Knoxville, TN 37996 USA; [Kolton, Max; Kostka, Joel E.] Georgia Inst Technol, Sch Biol Sci, Atlanta, GA 30332 USA; [Kolton, Max; Kostka, Joel E.] Georgia Inst Technol, Sch Earth & Atmospher Sci, Atlanta, GA 30332 USA; [Weston, David J.; Pelletier, Dale A.] Oak Ridge Natl Lab, Biosci Div, Oak Ridge, TN USA; [Weston, David J…	University of Tennessee System; University of Tennessee Knoxville; University System of Georgia; Georgia Institute of Technology; University System of Georgia; Georgia Institute of Technology; United States Department of Energy (DOE); Oak Ridge National Laboratory; United States Department of Energy (DOE); Oak Ridge National Laboratory; University of Michigan System; University of Michigan	Wilhelm, SW (corresponding author), Univ Tennessee, Dept Microbiol, Knoxville, TN 37996 USA.	wilhelm@utk.edu	Wilhelm, Steven/B-8963-2008; Kolton, Max/J-1753-2019; Weston, David/A-9116-2011; Pelletier, Dale/F-4154-2011; Pelletier, Dale/A-9116-2011	Wilhelm, Steven/0000-0001-6283-8077; Kolton, Max/0000-0002-8166-3572; Weston, David/0000-0002-4794-9913; Pelletier, Dale/0000-0002-4321-7918; Pelletier, Dale/0000-0002-4321-7918					70	22	24	0	56	AMER SOC MICROBIOLOGY	WASHINGTON	1752 N ST NW, WASHINGTON, DC 20036-2904 USA	0099-2240	1098-5336		APPL ENVIRON MICROB	Appl. Environ. Microbiol.	DEC	2018	84	23			e01124-18	10.1128/AEM.01124-18	http://dx.doi.org/10.1128/AEM.01124-18			16	Biotechnology & Applied Microbiology; Microbiology
J	Janjic, A		Janjic, Aleksandar		The Need for Including Virus Detection Methods in Future Mars Missions	ASTROBIOLOGY		English	Article		Virus; Mars; Evolution	GIANT VIRUSES; ORIGIN; BIOSIGNATURES; PANDORAVIRUS; VIROPHAGE; NETWORK; SEARCH; LIFE	The growing scientific interest in the virus first hypothesis (VFH) as an early step in the origin of life has practical implications for searches and life detection on future Mars missions. The suite of life-detection methods on future missions could miss important biosignatures because instrument designs currently follow a biased definition of life. There is growing support for the possibility …	[Janjic, Aleksandar] Univ Munich, Sch Life Sci Weihenstephan, Freising Weihenstephan, Germany	University of Munich	Janjic, A (corresponding author), Tech Univ Munich, Sch Life Sci Weihenstephan, Neuronal Control Metab, Liesel Bechmann Str 4, D-85354 Freising Weihenstephan, Bavaria, Germany.	aleksandar.janjic@tum.de	Janjic, Aleksandar/B-2670-2019	Janjic, Aleksandar/0000-0002-2391-2876					47	4	5	1	16	MARY ANN LIEBERT, INC	NEW ROCHELLE	140 HUGUENOT STREET, 3RD FL, NEW ROCHELLE, NY 10801 USA	1531-1074	1557-8070		ASTROBIOLOGY	Astrobiology	2026-12-01	2018	18	12	1611	1614		10.1089/ast.2018.1851	http://dx.doi.org/10.1089/ast.2018.1851			4	Astronomy & Astrophysics; Biology; Geosciences, Multidisciplinary
J	Borges, IA; de Assis, FL; Silva, LKD; Abrahao, J		Borges, Iara Apolinario; de Assis, Felipe Lopes; dos Santos Silva, Ludmila Karen; Abrahao, Jonatas		Rio Negro virophage: Sequencing of the near complete genome and transmission electron microscopy of viral factories and particles	BRAZILIAN JOURNAL OF MICROBIOLOGY		English	Article				Rio Negro virophage (RNV) was co-isolated with a strain of mimivirus named sambavirus, from Brazilian Amazon. We report the near complete genome sequence of RNV, the first virophage isolated in Brazil. We also present new microscopical data demonstrating that RNV particles have similar dimensions to that described to sputnik virophages. (C) 2018 Sociedade Brasileira de Microbiologia. Published by…	[Borges, Iara Apolinario; de Assis, Felipe Lopes; dos Santos Silva, Ludmila Karen; Abrahao, Jonatas] Univ Fed Minas Gerais, Inst Ciencias Biol, Dept Microbiol, Lab Virus, Ave Antonio Carlos 6627, BR-31270901 Belo Horizonte, MG, Brazil	Universidade Federal de Minas Gerais	Abrahao, J (corresponding author), Univ Fed Minas Gerais, Inst Ciencias Biol, Dept Microbiol, Lab Virus, Ave Antonio Carlos 6627, BR-31270901 Belo Horizonte, MG, Brazil.	jonatas.abrahao@gmail.com	Abrahao, Jonatas/B-3895-2015	Abrahao, Jonatas/0000-0001-9420-1791; Assis, Felipe/0000-0003-4342-8632; Apolinario Borges, Iara/0000-0003-1466-5575	Pro-Reitoria de Pesquisa da Universidade Federal de Minas Gerais (PRPq-UFMG); Conselho Nacional de Desenvolvimento Cientifico e Tecnologico (CNPq); Coordenacao de Aperfeicoamento de Pessoal de Nivel Superior (CAPES); Fundacao de Amparo Pesquisa do estado de Minas Gerais (FAPEMIG)	Pro-Reitoria de Pesquisa da Universidade Federal de Minas Gerais (PRPq-UFMG); Conselho Nacional de Desenvolvimento Cientifico e Tecnologico (CNPq)(Conselho Nacional de Desenvolvimento Cientifico e Tecnologico (CNPQ)); Coordenacao de Aperfeicoamento de Pessoal de Nivel Superior (CAPES)(Coordenacao de Aperfeicoamento de Pessoal de Nivel Superior (CAPES)); Fundacao de Amparo Pesquisa do estado de Mi…	We are grateful to our colleagues from Laboratorio de Virus of Universidade Federal de Minas Gerais. In addition, this work was supported by Pro-Reitoria de Pesquisa da Universidade Federal de Minas Gerais (PRPq-UFMG) and by the agencies Conselho Nacional de Desenvolvimento Cientifico e Tecnologico (CNPq), Coordenacao de Aperfeicoamento de Pessoal de Nivel Superior (CAPES) and Fundacao de Amparo …		3	12	12	0	2	SOC BRASILEIRA MICROBIOLOGIA	SAO PAULO	AV PROF LINEU PRESTES,1374, 05508 SAO PAULO, BRAZIL	1517-8382	1678-4405		BRAZ J MICROBIOL	Braz. J. Microbiol.		2018	49		260	261		10.1016/j.bjm.2018.07.003	http://dx.doi.org/10.1016/j.bjm.2018.07.003			2	Microbiology
J	Colson, P; Levasseur, A; La Scola, B; Sharma, V; Nasir, A; Pontarotti, P; Caetano-Anollés, G; Raoult, D		Colson, Philippe; Levasseur, Anthony; La Scola, Bernard; Sharma, Vikas; Nasir, Arshan; Pontarotti, Pierre; Caetano-Anolles, Gustavo; Raoult, Didier		Ancestrality and Mosaicism of Giant Viruses Supporting the Definition of the Fourth TRUC of Microbes	FRONTIERS IN MICROBIOLOGY		English	Article		giant virus; TRUC; megavirales; mimivirus; informational genes; protein structural domains	GENOME SEQUENCE; DNA VIRUSES; MELTING-POT; ORIGIN; PROTEIN; MIMIVIRUS; AMEBAS; VIROPHAGE; PARADIGM; RHIZOME	Giant viruses of amoebae were discovered in 2003. Since then, their diversity has greatly expanded. They were suggested to form a fourth branch of life, collectively named 'TRUC' (for Things Resisting Uncompleted Classifications) alongside Bacteria, Archaea, and Euka a. Their origin and ancestrality remain controversial. Here, we specify the evolution and definition of giant viruses. Phylogenetic…	[Colson, Philippe; Levasseur, Anthony; La Scola, Bernard; Sharma, Vikas; Pontarotti, Pierre; Raoult, Didier] Aix Marseille Univ, Inst Hosp Univ IHU Mediterranee Infect, AP HM, Microbes Evolut Phylogeny & Infect MEI,IRD, Marseille, France; [Sharma, Vikas; Pontarotti, Pierre] CNRS, Marseille, France; [Nasir, Arshan; Caetano-Anolles, Gustavo] Univ Illinois, Dept Crop Sci, Evolutionary Bioinformat La…	Institut de Recherche pour le Developpement (IRD); Aix-Marseille Universite; Assistance Publique-Hopitaux de Marseille; Centre National de la Recherche Scientifique (CNRS); University of Illinois System; University of Illinois Urbana-Champaign; COMSATS University Islamabad (CUI)	Raoult, D (corresponding author), Aix Marseille Univ, Inst Hosp Univ IHU Mediterranee Infect, AP HM, Microbes Evolut Phylogeny & Infect MEI,IRD, Marseille, France.	didier.raoult@gmail.com	Nasir, Arshan/O-4111-2018; Raoult, Didier/A-8434-2008; La Scola, Bernard/P-6477-2016; Colson, Philippe/P-6355-2014; , pontarotti/ABB-1753-2021	Nasir, Arshan/0000-0001-7200-0788; Raoult, Didier/0000-0002-0633-5974; Levasseur, Anthony/0000-0003-2989-7539; La Scola, Bernard/0000-0001-8006-7704; Colson, Philippe/0000-0001-6285-0308;	French State under the Investissements d'Avenir (Investments for the Future) program [ANR-10-IAHU-03]; region Provence Alpes Cote d'Azur; European funding FEDER PRIMI; Infectiopole Sud Foundation; USDA National Institute of Food and Agriculture, Hatch project [1014249]	French State under the Investissements d'Avenir (Investments for the Future) program; region Provence Alpes Cote d'Azur(Region Provence-Alpes-Cote d'Azur); European funding FEDER PRIMI; Infectiopole Sud Foundation; USDA National Institute of Food and Agriculture, Hatch project	This work was supported by a grant from the French State managed by the National Research Agency under the Investissements d'Avenir (Investments for the Future) program with the reference ANR-10-IAHU-03 (Mediterranee Infection) and by the region Provence Alpes Cote d'Azur and European funding FEDER PRIMI. Nisrine Chelkha was financially supported through a grant from the Infectiopole Sud Foundati…		115	37	39	0	14	FRONTIERS MEDIA SA	LAUSANNE	AVENUE DU TRIBUNAL FEDERAL 34, LAUSANNE, CH-1015, SWITZERLAND	1664-302X			FRONT MICROBIOL	Front. Microbiol.	2026-11-27	2018	9				2668	10.3389/fmicb.2018.02668	http://dx.doi.org/10.3389/fmicb.2018.02668			19	Microbiology
J	Dou, C; Yu, MJ; Gu, YJ; Wang, JJ; Yin, K; Nie, CL; Zhu, XF; Qi, SQ; Wei, YQ; Cheng, W		Dou, Chao; Yu, Mingjing; Gu, Yijun; Wang, Jinjing; Yin, Kun; Nie, Chunlai; Zhu, Xiaofeng; Qi, Shiqian; Wei, Yuquan; Cheng, Wei		Structural and Mechanistic Analyses Reveal a Unique Cas4-like Protein in the Mimivirus Virophage Resistance Element System	ISCIENCE		English	Article			CRISPR-CAS SYSTEMS; LAMBDA-EXONUCLEASE; TOROIDAL STRUCTURE; CLASSIFICATION; BACTERIA; CLUSTER; DEFENSE; ARCHAEA; RNA	A clustered regularly interspaced short palindromic repeats (CRISPR)-like mimivirus virophage resistance element'' (MIMIVIRE) system, which contains specific cascade genes and a CRISPR array against virophages, was reported in mimiviruses. An essential component of the MIMIVIRE system is R354, encoding a nuclease and a likely functional homolog of Cas4. Here we show that R354 is a dual nuclease w…	[Dou, Chao; Yu, Mingjing; Wang, Jinjing; Nie, Chunlai; Zhu, Xiaofeng; Qi, Shiqian; Wei, Yuquan; Cheng, Wei] Sichuan Univ, Div Resp & Crit Care Med, State Key Lab Biotherapy, West China Hosp, 17th,3rd Sect,Southern Renmin Rd, Chengdu 610041, Sichuan, Peoples R China; [Dou, Chao; Yu, Mingjing; Wang, Jinjing; Nie, Chunlai; Zhu, Xiaofeng; Qi, Shiqian; Wei, Yuquan; Cheng, Wei] Collaborat Innovat Ctr B…	Sichuan University; Zhangjiang Laboratory; Shandong First Medical University & Shandong Academy of Medical Sciences; University of Jinan	Cheng, W (corresponding author), Sichuan Univ, Div Resp & Crit Care Med, State Key Lab Biotherapy, West China Hosp, 17th,3rd Sect,Southern Renmin Rd, Chengdu 610041, Sichuan, Peoples R China.;Cheng, W (corresponding author), Collaborat Innovat Ctr Biotherapy, 17th,3rd Sect,Southern Renmin Rd, Chengdu 610041, Sichuan, Peoples R China.	chengwei669@scu.edu.cn	; QI, Shiqian/GYD-8148-2022	Dou, Chao/0000-0003-0626-240X;	National Natural Science Foundation of China [31570842]; National Young Thousand Talents Program; Sichuan Province Thousand Talents program in China	National Natural Science Foundation of China(National Natural Science Foundation of China (NSFC)); National Young Thousand Talents Program; Sichuan Province Thousand Talents program in China	We thank the staff of the BL19U1 beamline at the National Center for Protein Sciences Shanghai (NCPSS) and BL17U1 at the Shanghai Synchrotron Radiation Facility for assistance during data collection. We thank S. Fan from Tsinghua University for data collection. This work was funded by a grant to W.C. from the National Natural Science Foundation of China (Grant No. 31570842) and awards from the Na…		19	12	12	1	22	CELL PRESS	CAMBRIDGE	50 HAMPSHIRE ST, FLOOR 5, CAMBRIDGE, MA 02139 USA		2589-0042		ISCIENCE	iScience	2026-05-25	2018	3		1	+		10.1016/j.isci.2018.04.001	http://dx.doi.org/10.1016/j.isci.2018.04.001			28	Multidisciplinary Sciences
J	Taylor, BP; Weitz, JS; Brussaard, CPD; Fischer, MG		Taylor, Bradford P.; Weitz, Joshua S.; Brussaard, Corina P. D.; Fischer, Matthias G.		Quantitative Infection Dynamics of Cafeteria Roenbergensis Virus	VIRUSES-BASEL		English	Article		giant viruses; multiple infections; virus factories; infection modeling; CroV	GIANT VIRUS; MARINE; VIROPHAGE; PHOSPHORUS; MORTALITY; GENOME; CARBON	The discovery of giant viruses in unicellular eukaryotic hosts has raised new questions on the nature of viral life. Although many steps in the infection cycle of giant viruses have been identified, the quantitative life history traits associated with giant virus infection remain unknown or poorly constrained. In this study, we provide the first estimates of quantitative infection traits of a gia…	[Taylor, Bradford P.] Mem Sloan Kettering Canc Ctr, Program Computat Biol, New York, NY 10065 USA; [Weitz, Joshua S.] Georgia Inst Technol, Sch Biol Sci, Atlanta, GA 30332 USA; [Weitz, Joshua S.] Georgia Inst Technol, Sch Phys, Atlanta, GA 30332 USA; [Brussaard, Corina P. D.] NIOZ Royal Netherlands Inst Sea Res, Dept Marine Microbiol & Biogeochem, POB 59, NL-1790 AB Den Burg, Texel, Netherlands; …	Memorial Sloan Kettering Cancer Center; University System of Georgia; Georgia Institute of Technology; University System of Georgia; Georgia Institute of Technology; Utrecht University; Royal Netherlands Institute for Sea Research (NIOZ); Utrecht University; University of Amsterdam; Max Planck Society	Fischer, MG (corresponding author), Max Planck Inst Med Res, Dept Biomol Mechanisms, D-69120 Heidelberg, Germany.	taylorb2@mskcc.org; jsweitz@gatech.edu; Corina.Brussaard@nioz.nl; Matthias.Fischer@mpimf-heidelberg.mpg.de	; Fischer, Matthias/Q-2738-2017; Weitz, Joshua/I-6696-2012	Brussaard, Corina/0000-0002-6320-9229; Fischer, Matthias/0000-0002-4014-3626; Taylor, Bradford/0000-0001-7808-955X; Weitz, Joshua/0000-0002-3433-8312	Burroughs Wellcome Fund [W911NF-14-1-0402]; Army Research Office [W911NF-14-1-0402]; Max Planck Society; European Commission FP7 ASSEMBLE grant [227799]; Parker H. Petit Institute for Bionengineering and Bioscience at the Georgia Institute of Technology	Burroughs Wellcome Fund(Burroughs Wellcome Fund); Army Research Office; Max Planck Society(Max Planck SocietyInstituto Politecnico Nacional - Mexico); European Commission FP7 ASSEMBLE grant; Parker H. Petit Institute for Bionengineering and Bioscience at the Georgia Institute of Technology	The work was funded by a grant to J.S.W. from the Burroughs Wellcome Fund and from the Army Research Office grant #W911NF-14-1-0402, as well as by the Max Planck Society (M.G.F.). Access to Cafeteria sp. strains from the Roscoff Culture Collection was supported by European Commission FP7 ASSEMBLE grant No. 227799. Travel support provided by Nerem Travel Fellowship from the Parker H. Petit Institu…		41	2	3	0	6	MDPI	BASEL	ST ALBAN-ANLAGE 66, CH-4052 BASEL, SWITZERLAND		1999-4915		VIRUSES-BASEL	Viruses-Basel	SEP	2018	10	9			468	10.3390/v10090468	http://dx.doi.org/10.3390/v10090468			11	Virology
J	Tan, YF; Lim, CY; Chong, CW; Lim, PKC; Yap, IKS; Leong, PP; Voon, K		Tan, Yeh Fong; Lim, Chai Ying; Chong, Chun Wie; Lim, Patricia Kim Chooi; Yap, Ivan Kok Seng; Leong, Pooi Pooi; Voon, Kenny		Isolation and Quantification of Mimivirus-Like and Marseillevirus-Like Viruses from Soil Samples in An Aboriginal (Orang asli) Village in Peninsular Malaysia	INTERVIROLOGY		English	Article		Mimivirus; Orang asli; Marseillevirus	GIANT VIRUS; 1ST ISOLATION; AMEBAS; PNEUMONIA; VIROPHAGES; HIGHLIGHTS; PATIENT; WILD	Background: The giant amoeba! viruses of Mimivirus and Marseillevirus are large DNA viruses and have been documented in water, soil, and sewage samples. The trend of discovering these giant amoebal viruses has been increasing throughout Asia with Japan, India, and Saudi Arabia being the latest countries to document the presence of these viruses. To date, there have been no reports of large amoeba…	[Tan, Yeh Fong; Lim, Chai Ying; Chong, Chun Wie; Lim, Patricia Kim Chooi; Yap, Ivan Kok Seng; Voon, Kenny] Int Med Univ, Bukit Jalil, Malaysia; [Leong, Pooi Pooi] Univ Tunku Abdul Rahman, Sungai Long, Malaysia	IMU University	Voon, K (corresponding author), Int Med Univ, Jalan Jalil Perkasa 19, Kuala Lumpur 57000, Malaysia.	kenny_voon@imu.edu.my	Voon, Kenny/I-8827-2017; Chong, Chun Wie/ABG-7676-2020; Yap, Ivan/ABD-4843-2020	Voon, Kenny/0000-0002-5418-5309; Chong, Chun Wie/0000-0002-6881-8883;	International Medical University [BPI-01/11(37)2014, BPI-01/12(13)2015]	International Medical University	This study was funded by International Medical University (BPI-01/11(37)2014 and BPI-01/12(13)2015).		20	3	3	0	5	KARGER	BASEL	ALLSCHWILERSTRASSE 10, CH-4009 BASEL, SWITZERLAND	0300-5526	1423-0100		INTERVIROLOGY	Intervirology		2018	61	2	92	95		10.1159/000491602	http://dx.doi.org/10.1159/000491602			4	Virology
J	Born, D; Reuter, L; Mersdorf, U; Mueller, M; Fischer, MG; Meinhart, A; Reinstein, J		Born, Diana; Reuter, Lukas; Mersdorf, Ulrike; Mueller, Melanie; Fischer, Matthias G.; Meinhart, Anton; Reinstein, Jochen		Capsid protein structure, self-assembly, and processing reveal morphogenesis of the marine virophage mavirus	PROCEEDINGS OF THE NATIONAL ACADEMY OF SCIENCES OF THE UNITED STATES OF AMERICA		English	Article		virus assembly; capsid maturation; viral protease; crystallography; electron microscopy	ADENOVIRUS TYPE-2; GIANT VIRUSES; MATURATION; DNA; PROVIROPHAGES; RESOLUTION; MIMIVIRUS; MEMBRANE; DYNAMICS; INSIGHTS	Virophages have the unique property of parasitizing giant viruses within unicellular hosts. Little is understood about how they form infectious virions in this tripartite interplay. We provide mechanistic insights into assembly and maturation of mavirus, a marine virophage, by combining structural and stability studies on capsomers, virus-like particles (VLPs), and native virions. We found that t…	[Born, Diana; Reuter, Lukas; Mersdorf, Ulrike; Mueller, Melanie; Fischer, Matthias G.; Meinhart, Anton; Reinstein, Jochen] Max Planck Inst Med Res, Dept Biomol Mech, D-69120 Heidelberg, Germany	Max Planck Society	Reinstein, J (corresponding author), Max Planck Inst Med Res, Dept Biomol Mech, D-69120 Heidelberg, Germany.	jochen.reinstein@mpimf-heidelberg.mpg.de	Meinhart, Anton/M-9647-2014; Fischer, Matthias/Q-2738-2017	Meinhart, Anton/0000-0002-0707-5860; Fischer, Matthias/0000-0002-4014-3626	Heidelberg Biosciences International Graduate School; Max Planck Society	Heidelberg Biosciences International Graduate School; Max Planck Society(Max Planck SocietyInstituto Politecnico Nacional - Mexico)	We thank the Heidelberg and Villigen X-ray crystallography teams for measurements at beamline X10SA (Swiss Light Source, Villigen, Switzerland); Ilme Schlichting and Miroslaw Tarnawski for support with crystallization; Sabine Zimmermann and Susanne Eisel for technical support; Martine Haehsler for help with VLP preparations; Robert L. Shoeman and Sebastian Fabritz for help with mass spectrometry;…		44	14	15	2	19	NATL ACAD SCIENCES	WASHINGTON	2101 CONSTITUTION AVE NW, WASHINGTON, DC 20418 USA	0027-8424			P NATL ACAD SCI USA	Proc. Natl. Acad. Sci. U. S. A.	2026-07-10	2018	115	28	7332	7337		10.1073/pnas.1805376115	http://dx.doi.org/10.1073/pnas.1805376115			6	Multidisciplinary Sciences
J	Chelkha, N; Colson, P; Levasseur, A; La Scola, B		Chelkha, Nisrine; Colson, Philippe; Levasseur, Anthony; La Scola, Bernard		Deciphering the genomes of 16 Acanthamoeba species does not provide evidence of integration of known giant virus-associated mobile genetic elements	VIRUS RESEARCH		English	Article		Virophages; Mobilome; Sequence integration; Acanthamoeba; Defence mechanisms	VIROPHAGE; FAMILY	Giant viruses infect protozoa, especially amoebae of the genus Acanthamoeba. These viruses possess genetic elements named Mobilome. So far, this mobilome comprises provirophages which are integrated into the genome of their hosts, transpovirons, and Maverick/Polintons. Virophages replicate inside virus factories within Acanthamoeba and can decrease the infectivity of giant viruses. The virophage …	[Chelkha, Nisrine; Colson, Philippe; Levasseur, Anthony; La Scola, Bernard] Aix Marseille Univ, IRD, Unite MEPHI Microbes Evolut Phylogeny & Infect, APHM,IHU Mediterranie Infect, Marseille, France	Aix-Marseille Universite; Assistance Publique-Hopitaux de Marseille; Institut de Recherche pour le Developpement (IRD)	La Scola, B (corresponding author), IHU Mediterranee Infect, AP HM, 19-21 Blvd Jean Moulin, F-13005 Marseille, France.	bernard.la-scola@univ-amu.fr	; La Scola, Bernard/P-6477-2016; Colson, Philippe/P-6355-2014	Levasseur, Anthony/0000-0003-2989-7539; La Scola, Bernard/0000-0001-8006-7704; Colson, Philippe/0000-0001-6285-0308	French State [ANR-10-IAHU-03]; Infectiopole Sud foundation	French State; Infectiopole Sud foundation	This work was supported by a grant from the French State managed by the National Research Agency under the Investissements d'avenir (Investments for the Future) program with the reference ANR-10-IAHU-03 (Mediterranee Infection). Nisrine Chelkha was financially supported through a grant from the Infectiopole Sud foundation.		16	3	3	0	7	ELSEVIER	AMSTERDAM	RADARWEG 29, 1043 NX AMSTERDAM, NETHERLANDS	0168-1702	1872-7492		VIRUS RES	Virus Res.	2026-06-02	2018	251		14	16		10.1016/j.virusres.2018.04.018	http://dx.doi.org/10.1016/j.virusres.2018.04.018			3	Virology
J	Chen, H; Zhang, WJ; Li, XF; Pan, YJ; Yan, SL; Wang, YJ		Chen, Hao; Zhang, Weijia; Li, Xiefei; Pan, Yingjie; Yan, Shuling; Wang, Yongjie		The genome of a prasinoviruses-related freshwater virus reveals unusual diversity of phycodnaviruses	BMC GENOMICS		English	Article		Phycodnaviridae; Prasinovirus; DSLPV1; Histone H3; Diversity	SEQUENCE; VIROPHAGE; OSTREOCOCCUS; IRIDOVIRUS; EVOLUTION; DYNAMICS; GENES	Background: Phycodnaviruses are widespread algae-infecting large dsDNA viruses and presently contain six genera: Chlorovirus, Prasinovirus, Prymnesiovirus, Phaeovirus, Coccolithovirus and Raphidovirus. The members in Prasinovirus are identified as marine viruses due to their marine algal hosts, while prasinovirus freshwater relatives remain rarely reported. Results: Here we present the complete g…	[Chen, Hao; Zhang, Weijia; Li, Xiefei; Pan, Yingjie; Yan, Shuling; Wang, Yongjie] Shanghai Ocean Univ, Coll Food Sci & Technol, Shanghai, Peoples R China; [Wang, Yongjie] Qingdao Natl Lab Marine Sci & Technol, Lab Marine Biol & Biotechnol, Qingdao, Peoples R China; [Pan, Yingjie; Wang, Yongjie] Minist Agr, Lab Qual & Safety Risk Assessment Aquat Prod Stor, Shanghai, Peoples R China; [Yan, Shuling…	Shanghai Ocean University; Laoshan Laboratory; University of Gottingen; University of Copenhagen	Wang, YJ (corresponding author), Shanghai Ocean Univ, Coll Food Sci & Technol, Shanghai, Peoples R China.;Wang, YJ (corresponding author), Qingdao Natl Lab Marine Sci & Technol, Lab Marine Biol & Biotechnol, Qingdao, Peoples R China.;Wang, YJ (corresponding author), Minist Agr, Lab Qual & Safety Risk Assessment Aquat Prod Stor, Shanghai, Peoples R China.	yjwang@shou.edu.cn	li, xiefei/GMW-7781-2022; Wang, Yongjie/C-2243-2009	li, xiefei/0000-0001-9075-7653; Wang, Yongjie/0000-0002-7209-585X	National Natural Science Foundation of China [31570112, 41376135]	National Natural Science Foundation of China(National Natural Science Foundation of China (NSFC))	This work was supported by the National Natural Science Foundation of China (31570112, 41376135).		43	12	13	0	21	BMC	LONDON	CAMPUS, 4 CRINAN ST, LONDON N1 9XW, ENGLAND	1471-2164			BMC GENOMICS	BMC Genomics	2026-01-15	2018	19				49	10.1186/s12864-018-4432-4	http://dx.doi.org/10.1186/s12864-018-4432-4			12	Biotechnology & Applied Microbiology; Genetics & Heredity
J	Ogata, H		Ogata, Hiroyuki		Habitat Alterations by Viruses: Strategies by Tupanviruses and Others	MICROBES AND ENVIRONMENTS		English	Editorial Material			GIANT VIRUSES; MARINE VIRUSES; VIROPHAGE; PARASITE; MIMIVIRUS; ECOLOGY; GENES		[Ogata, Hiroyuki] Kyoto Univ, Inst Chem Res, Uji, Kyoto 6110011, Japan	Kyoto University	Ogata, H (corresponding author), Kyoto Univ, Inst Chem Res, Uji, Kyoto 6110011, Japan.	ogata@kuicr.kyoto-u.ac.jp							52	1	1	0	9	JAPANESE SOC MICROBIAL ECOLOGY, DEPT BIORESOURCE SCIENCE	IBARAKI	C/O DR. HIROYUKI OHTA, SEC, IBARAKI UNIV COLLEGE OF AGRICULT, AMI-MACHI, IBARAKI, JAPAN	1342-6311			MICROBES ENVIRON	Microbes Environ.	2026-07-04	2018	33	2	117	119		10.1264/jsme2.ME3302rh	http://dx.doi.org/10.1264/jsme2.ME3302rh			3	Biotechnology & Applied Microbiology; Microbiology
J	Cael, BB; Carlson, MCG; Follett, CL; Follows, MJ		Cael, B. B.; Carlson, Michael C. G.; Follett, Christopher L.; Follows, Michael J.		Marine Virus-Like Particles and Microbes: A Linear Interpretation	FRONTIERS IN MICROBIOLOGY		English	Editorial Material		marine viruses; virus; virioplankton; viral abundance; virus-like particles; virus to microbe ratio; virus to bacterium ratio; virus-microbe relationship	SYBR GREEN-I; AQUATIC SYSTEMS; MEMBRANE-VESICLES; VIRAL ABUNDANCE; SEA; REEXAMINATION; ENVIRONMENTS; VIROPHAGE; DYNAMICS; GENES		[Cael, B. B.; Follett, Christopher L.; Follows, Michael J.] MIT, Dept Earth Atmospher & Planetary Sci, Cambridge, MA 02139 USA; [Cael, B. B.] Woods Hole Oceanog Inst, Woods Hole, MA 02543 USA; [Carlson, Michael C. G.] Technion Israel Inst Technol, Fac Biol, Haifa, Israel	Massachusetts Institute of Technology (MIT); Woods Hole Oceanographic Institution; Technion Israel Institute of Technology	Cael, BB (corresponding author), MIT, Dept Earth Atmospher & Planetary Sci, Cambridge, MA 02139 USA.;Cael, BB (corresponding author), Woods Hole Oceanog Inst, Woods Hole, MA 02543 USA.	snail@mit.edu	; Follows, Michael/G-9824-2011	Carlson, Michael/0000-0003-2881-0534;	National Science Foundation [GRFP-2388357, OCE-1315201]; National Aeronautics and Space Administration [NNX16AR47G]; Simons Foundation [329108, 553242]	National Science Foundation(National Science Foundation (NSF)); National Aeronautics and Space Administration(National Aeronautics & Space Administration (NASA)); Simons Foundation(Simons Foundation)	The National Science Foundation (GRFP-2388357, OCE-1315201), the National Aeronautics and Space Administration (NNX16AR47G), and the Simons Foundation (SCOPE Award 329108, CBIOMES Award 553242) supported this work.		32	5	6	0	32	FRONTIERS MEDIA SA	LAUSANNE	PO BOX 110, EPFL INNOVATION PARK, BUILDING I, LAUSANNE, 1015, SWITZERLAND	1664-302X			FRONT MICROBIOL	Front. Microbiol.	2026-03-01	2018	9				358	10.3389/fmicb.2018.00358	http://dx.doi.org/10.3389/fmicb.2018.00358			4	Microbiology
J	Mustafin, RN		Mustafin, R. N.		Hypothesis on the Origin of Viruses from Transposons	MOLECULAR GENETICS MICROBIOLOGY AND VIROLOGY		English	Review		protein-coding genes (PCG); horizontal transfer (HT); review; regulation; transposable elements (TE); evolution	HEPATITIS-B-VIRUS; DNA TRANSPOSONS; EVOLUTIONARY ORIGIN; HORIZONTAL TRANSFER; ELEMENTS; GENE; GENOME; IDENTIFICATION; VERTEBRATES; EUKARYOTES	In this review, the role of transposons in the origin of viruses, losing the traits of their evolutionary precursors due to their high mutability, is considered. However, there are a number of common properties of viruses and transposons suggesting their phylogenetic relationship, including the ability to integrate into the host genome, specific activation in certain tissues, high degree of mutab…	[Mustafin, R. N.] Bashkir State Med Univ, Ufa 450008, Russia; [Mustafin, R. N.] Bashkir State Univ, Ufa 450076, Russia	Bashkir State Medical University; Ufa University of Science & Technology	Mustafin, RN (corresponding author), Bashkir State Med Univ, Ufa 450008, Russia.;Mustafin, RN (corresponding author), Bashkir State Univ, Ufa 450076, Russia.	ruji79@mail.ru	Mustafin, Rustam/S-2194-2018	Mustafin, Rustam/0000-0002-4091-382X					77	6	10	1	37	PLEIADES PUBLISHING LTD	TORTOLA	TROPIC ISLE BLDG, PO BOX 3331. ROAD TOWN, TORTOLA, BRITISH VIRGIN ISL	0891-4168	1934-841X		MOL GENET MICROBIOL+	Mol. Genet. Microbiol. Virol.	OCT	2018	33	4	223	232		10.3103/S0891416818040067	http://dx.doi.org/10.3103/S0891416818040067			10	Biochemistry & Molecular Biology; Microbiology
J	Tokarz-Deptula, B; Czuprynska, P; Poniewierska-Baran, A; Deptula, W		Tokarz-Deptula, Beata; Czuprynska, Paulina; Poniewierska-Baran, Agata; Deptula, Wieslaw		Characteristics of virophages and giant viruses	ACTA BIOCHIMICA POLONICA		English	Review		virophages; giant viruses; MIMIVIRE; Sputnik	1ST ISOLATION; MIMIVIRUS; SYSTEM; GENOME; MARSEILLEVIRUS; PATIENT; AMEBAS	Five years after being discovered in 2003, some giant viruses were demonstrated to play a role of the hosts for virophages, their parasites, setting out a novel and yet unknown regulatory mechanism of the giant viruses presence in an aqueous. So far, 20 virophages have been registered and 13 of them have been described as a metagenomic material, which indirectly impacts the number of single- and …	[Tokarz-Deptula, Beata; Poniewierska-Baran, Agata] Univ Szczecin, Fac Biol, Dept Immunol, Szczecin, Poland; [Czuprynska, Paulina; Deptula, Wieslaw] Univ Szczecin, Fac Biol, Dept Microbiol, Szczecin, Poland	University of Szczecin; University of Szczecin	Tokarz-Deptula, B (corresponding author), Univ Szczecin, Fac Biol, Dept Immunol, Szczecin, Poland.	beata.tokarz-deptula@usz.edu.pl	Poniewierska-Baran, Agata/AFQ-4324-2022; Deptuła, Wiesław/E-1071-2012	Poniewierska-Baran, Agata/0000-0001-6719-803X; Tokarz-Deptuła, Beata/0000-0001-8308-7284; Deptuła, Wiesław/0000-0001-5367-7670					52	5	5	0	21	ACTA BIOCHIMICA POLONICA	WARSAW	PASTEURA 3, 02-093 WARSAW, POLAND	0001-527X	1734-154X		ACTA BIOCHIM POL	Acta Biochim. Pol.		2018	65	4	487	496		10.18388/abp.2018_2631	http://dx.doi.org/10.18388/abp.2018_2631			10	Biochemistry & Molecular Biology
J	Zhang, QY; Gui, JF		Zhang, Qi-Ya; Gui, Jian-Fang		Diversity, evolutionary contribution and ecological roles of aquatic viruses	SCIENCE CHINA-LIFE SCIENCES		English	Review		aquatic virus; diversity; virus-host interaction; horizontal gene transfer; evolutionary contribution; aquatic ecosystem; biogeochemical cycling	MOBILE GENETIC ELEMENTS; BOTTLE-SHAPED VIRUS; MARINE VIRUSES; GIANT VIRUSES; GENOME SEQUENCE; ARCHAEAL VIRUS; HYPERTHERMOPHILIC ARCHAEA; PHOTOSYNTHESIS GENES; FRESH-WATER; VIRAL METAGENOMICS	Aquatic viruses include infected viruses in aquatic animals, plants and microorganisms, and free-floating viruses (virioplankton) in water environments. In the last three decades, a huge number of aquatic viruses, especially diverse free-floating viruses, including cyanophages, phycoviruses, archaea viruses, giant viruses, and even virophages, have been identified by virological experiments and m…	[Zhang, Qi-Ya; Gui, Jian-Fang] Univ Chinese Acad Sci, State Key Lab Freshwater Ecol & Biotechnol, Chinese Acad Sci,Innovat Acad Seed Design, Inst Hydrobiol,Coll Modern Agr Sci, Wuhan 430072, Hubei, Peoples R China; [Zhang, Qi-Ya] Shanghai Ocean Univ, Coll Fisheries & Life Sci, Shanghai 201306, Peoples R China	Chinese Academy of Sciences; University of Chinese Academy of Sciences, CAS; Institute of Hydrobiology, CAS; Shanghai Ocean University	Gui, JF (corresponding author), Univ Chinese Acad Sci, State Key Lab Freshwater Ecol & Biotechnol, Chinese Acad Sci,Innovat Acad Seed Design, Inst Hydrobiol,Coll Modern Agr Sci, Wuhan 430072, Hubei, Peoples R China.	jfgui@ihb.ac.cn			National Natural Science Foundation of China [31430091, 31772890]; Strategic Priority Research Program of the Chinese Academy of Sciences [XDA08030202]	National Natural Science Foundation of China(National Natural Science Foundation of China (NSFC)); Strategic Priority Research Program of the Chinese Academy of Sciences(Chinese Academy of Sciences)	This work was supported by grants from the National Natural Science Foundation of China (31430091, 31772890) and the Strategic Priority Research Program of the Chinese Academy of Sciences (XDA08030202).		226	62	82	6	172	SCIENCE PRESS	BEIJING	16 DONGHUANGCHENGGEN NORTH ST, BEIJING 100717, PEOPLES R CHINA	1674-7305	1869-1889		SCI CHINA LIFE SCI	Sci. China-Life Sci.	DEC	2018	61	12	1486	1502		10.1007/s11427-018-9414-7	http://dx.doi.org/10.1007/s11427-018-9414-7			17	Biology
J	San Martín, C; van Raaij, MJ		San Martin, Carmen; van Raaij, Mark J.		The so far farthest reaches of the double jelly roll capsid protein fold	VIROLOGY JOURNAL		English	Review		Bacteriophages; Double jelly roll; Metagenomics	VIRUS EVOLUTION; INTERNAL-MEMBRANE; INSIGHTS; LINEAGE; FAUSTOVIRUS; VIROPHAGE; PRD1	BackgroundDuring the last two decades, structural biology analyses have shown that viruses infecting hosts far apart in evolution share similar architectural features, prompting a new virus classification based on structural lineages. Until recently, only a few prokaryotic viruses had been described for one of the lineages, whose main characteristic is a capsid protein with a perpendicular double…	[San Martin, Carmen; van Raaij, Mark J.] CSIC, CNB, Dept Estruct Macromol, Darwin 3, Madrid 28049, Spain	Consejo Superior de Investigaciones Cientificas (CSIC); CSIC - Centro Nacional de Biotecnologia (CNB)	San Martín, C; van Raaij, MJ (corresponding author), CSIC, CNB, Dept Estruct Macromol, Darwin 3, Madrid 28049, Spain.	carmen@cnb.csic.es; mjvanraaij@cnb.csic.es	San Martín, Carmen/A-4074-2010; van Raaij, Mark J/B-3678-2009	San Martín, Carmen/0000-0001-9799-175X; van Raaij, Mark J/0000-0002-4781-1375	Spanish State Research Agency [BFU2014-53425-P, BFU2016-74868-P]; European Regional Development Fund; Spanish Ministry of Economy, Industry and Competitiveness [BIO2015-68990-REDT]	Spanish State Research Agency(Spanish Government); European Regional Development Fund(European Union (EU)); Spanish Ministry of Economy, Industry and Competitiveness(Spanish Government)	Work was funded by grants BFU2014-53425-P and BFU2016-74868-P, co-funded by the Spanish State Research Agency and the European Regional Development Fund, as well as BIO2015-68990-REDT (the Spanish Adenovirus Network, AdenoNet), from the Spanish Ministry of Economy, Industry and Competitiveness. The funding bodies did not play any role in the writing of the manuscript.		51	14	18	1	7	BMC	LONDON	CAMPUS, 4 CRINAN ST, LONDON N1 9XW, ENGLAND		1743-422X		VIROL J	Virol. J.	2026-11-23	2018	15				181	10.1186/s12985-018-1097-1	http://dx.doi.org/10.1186/s12985-018-1097-1			6	Virology
J	Claverie, JM; Abergel, C		Claverie, Jean-Michel; Abergel, Chantal		Mimiviridae: An Expanding Family of Highly Diverse Large dsDNA Viruses Infecting a Wide Phylogenetic Range of Aquatic Eukaryotes	VIRUSES-BASEL		English	Review		Mimiviridae; algal virus; giant virus; Phycodnaviridae; aquatic virus	GIANT VIRUSES; PHAEOCYSTIS-GLOBOSA; HYDRA-VIRIDIS; DNA VIRUSES; ALGAL VIRUS; GREEN-ALGA; GENOME; VIROPHAGE; LIFE; GENE	Since 1998, when Jim van Etten's team initiated its characterization, Paramecium bursaria Chlorella virus 1 (PBCV-1) had been the largest known DNA virus, both in terms of particle size and genome complexity. In 2003, the Acanthamoeba-infecting Mimivirus unexpectedly superseded PBCV-1, opening the era of giant viruses, i.e., with virions large enough to be visible by light microscopy and genomes …	[Claverie, Jean-Michel; Abergel, Chantal] Aix Marseille Univ, CNRS, Mediterranean Inst Microbiol FR3479, IGS,Struct & Genom Informat Lab,UMR7256, 163 Ave Luminy, F-13288 Marseille, France	Aix-Marseille Universite; Centre National de la Recherche Scientifique (CNRS); CNRS - National Institute for Biology (INSB)	Claverie, JM (corresponding author), Aix Marseille Univ, CNRS, Mediterranean Inst Microbiol FR3479, IGS,Struct & Genom Informat Lab,UMR7256, 163 Ave Luminy, F-13288 Marseille, France.	jean-michel.claverie@univ-amu.fr; chantal.abergel@igs.cnrs-mrs.fr	Claverie, Jean-Michel/AAG-4889-2019	Claverie, Jean-Michel/0000-0003-1424-0315; Abergel, Chantal/0000-0003-1875-4049	CNRS; Aix-Marseille University; France Genomique [ANR-10-INSB0009]; French Institute of Bioinformatics [ANR-11-INSB0013]; Fondation Bettencourt-Schueller [OTP51251]	CNRS(Centre National de la Recherche Scientifique (CNRS)); Aix-Marseille University; France Genomique; French Institute of Bioinformatics; Fondation Bettencourt-Schueller	The IGS laboratory is supported by the CNRS and Aix-Marseille University. Phylogenetic analyses were performed using Phylogeny.fr on the PACABioinfo platform funded by France Genomique (Grant #ANR-10-INSB0009) and the French Institute of Bioinformatics (Grant #ANR-11-INSB0013). This work was also partly supported by the Fondation Bettencourt-Schueller (OTP51251).		89	57	66	0	22	MDPI	BASEL	ST ALBAN-ANLAGE 66, CH-4052 BASEL, SWITZERLAND	1999-4915			VIRUSES-BASEL	Viruses-Basel	SEP	2018	10	9			506	10.3390/v10090506	http://dx.doi.org/10.3390/v10090506			14	Virology
J	Diesend, J; Kruse, J; Hagedorn, M; Hammann, C		Diesend, Jan; Kruse, Janis; Hagedorn, Monica; Hammann, Christian		Amoebae, Giant Viruses, and Virophages Make Up a Complex, Multilayered Threesome	FRONTIERS IN CELLULAR AND INFECTION MICROBIOLOGY		English	Review		Acanthamoeba polyphaga mimivirus (APMV); virophage; nucleocytoplasmatic large DNA virus (NCLDV); mimivirus; pathogen defense	COMPLETE GENOME SEQUENCE; PROPOSED FAMILY MARSEILLEVIRIDAE; ACANTHAMOEBA-POLYPHAGA-MIMIVIRUS; LARGE DNA VIRUSES; 1ST ISOLATION; PHYLOGENETIC ANALYSIS; SATELLITE VIRUSES; GENES; TRANSPOVIRONS; REPLICATION	Viral infection had not been observed for amoebae, until the Acanthamoeba polyphaga mimivirus (APMV) was discovered in 2003. APMV belongs to the nucleocytoplasmatic large DNA virus (NCLDV) family and infects not only A. polyphaga, but also other professional phagocytes. Here, we review the Megavirales to give an overview of the current members of the Mimi- and Marseilleviridae families and their …	[Diesend, Jan; Kruse, Janis; Hagedorn, Monica; Hammann, Christian] Jacobs Univ Bremen, Dept Life Sci & Chem, Ribogenet Biochem Lab, Bremen, Germany	Constructor University	Hammann, C (corresponding author), Jacobs Univ Bremen, Dept Life Sci & Chem, Ribogenet Biochem Lab, Bremen, Germany.	c.hammann@jacobs-university.de	Hammann, Christian/AAE-7325-2020	Hammann, Christian/0000-0003-3528-179X	Tonjes-Vagt-Stiftung Bremen, Germany	Tonjes-Vagt-Stiftung Bremen, Germany	This work is supported by a grant of the Tonjes-Vagt-Stiftung Bremen, Germany.		93	16	16	0	16	FRONTIERS MEDIA SA	LAUSANNE	AVENUE DU TRIBUNAL FEDERAL 34, LAUSANNE, CH-1015, SWITZERLAND	2235-2988			FRONT CELL INFECT MI	Front. Cell. Infect. Microbiol.	2026-01-11	2018	7				527	10.3389/fcimb.2017.00527	http://dx.doi.org/10.3389/fcimb.2017.00527			9	Immunology; Microbiology
S	Rastrojo, A; Alcamí, A		Rastrojo, Alberto; Alcami, Antonio		Viruses in Polar Lake and Soil Ecosystems	ENVIRONMENTAL VIROLOGY AND VIRUS ECOLOGY		English	Review; Book Chapter			LIVINGSTON ISLAND; MICROBIAL ECOLOGY; BYERS PENINSULA; RNA VIRUSES; ICE; VIROPHAGE; ANTARCTICA; DIVERSITY	Viruses play an important role in the control of microbial communities, and it has been suggested that the influence of viruses in polar ecosystems, with low nutrients and under extreme environmental conditions, may be greater. Viral metagenomics allows the genetic characterization of complex viral communities without the need to isolate and grow viruses. Recent investigations in Antarctica and t…	[Rastrojo, Alberto; Alcami, Antonio] Univ Autonoma Madrid, Consejo Super Invest Cient, Ctr Biol Mol Severo Ochoa, Madrid, Spain	Consejo Superior de Investigaciones Cientificas (CSIC); CSIC - Centro de Biologia Molecular Severo Ochoa (CBM); Autonomous University of Madrid	Alcamí, A (corresponding author), Univ Autonoma Madrid, Consejo Super Invest Cient, Ctr Biol Mol Severo Ochoa, Madrid, Spain.	aalcami@cbm.csic.es	Alcami, Antonio/F-8512-2015; Rastrojo, Alberto/N-4607-2014	Alcami, Antonio/0000-0002-3333-6016; Rastrojo, Alberto/0000-0003-4381-7267					44	13	15	7	69	ELSEVIER ACADEMIC PRESS INC	SAN DIEGO	525 B STREET, SUITE 1900, SAN DIEGO, CA 92101-4495 USA	0065-3527		978-0-12-814415-2	ADV VIRUS RES	Adv.Virus Res.		2018	101		39	54		10.1016/bs.aivir.2018.02.002	http://dx.doi.org/10.1016/bs.aivir.2018.02.002			16	Virology
J	Gupta, A; Patil, S; Vijayakumar, R; Kondabagil, K		Gupta, Ankita; Patil, Supriya; Vijayakumar, Ramya; Kondabagil, Kiran		The Polyphyletic Origins of Primase-Helicase Bifunctional Proteins	JOURNAL OF MOLECULAR EVOLUTION		English	Article		Nucleocytoplasmic large DNA virus; Polyphyletic; Primase-helicase; Virophage; Fusion	VITRO DNA-SYNTHESIS; ESCHERICHIA-COLI; LINKER REGION; GIANT VIRUS; CRENARCHAEON SULFOLOBUS; GENE-PRODUCT; REPLICATION; VIROPHAGE; POLYMERASE; EVOLUTION	We studied the evolutionary relationships of different primase-helicase bifunctional proteins, found mostly in viruses, virophages, plasmids, and organellar genomes, by phylogeny and correlation analysis. Our study suggests independent origins of primase-helicase bifunctional proteins resulting from multiple fusion events between genes encoding primase and helicase domains of different families. …	[Gupta, Ankita; Patil, Supriya; Vijayakumar, Ramya; Kondabagil, Kiran] Indian Inst Technol, Dept Biosci & Bioengn, Bombay 400076, Maharashtra, India	Indian Institute of Technology System (IIT System); Indian Institute of Technology (IIT) - Bombay	Kondabagil, K (corresponding author), Indian Inst Technol, Dept Biosci & Bioengn, Bombay 400076, Maharashtra, India.	kirankondabagil@iitb.ac.in		Gupta, Ankita/0000-0002-7751-067X; Patil-Amonkar, Supriya/0000-0001-8029-0455; Kondabagil, Kiran/0000-0002-7942-023X	Department of Science and Technology, Government of India [SR/SO/BB-0031/2012]; Department of Biotechnology, Government of India [BT/PR4808/BRB/10/1029/2012]; Senior Research Fellowship from the Department of Biotechnology; Indian Institute of Technology Bombay	Department of Science and Technology, Government of India(Department of Science & Technology (India)); Department of Biotechnology, Government of India(Department of Biotechnology (DBT) India); Senior Research Fellowship from the Department of Biotechnology; Indian Institute of Technology Bombay	We thank Anirvan Chatterjee for helpful suggestions on the manuscript. This work was supported by grants from the Department of Science and Technology, Government of India (SR/SO/BB-0031/2012) and the Department of Biotechnology, Government of India (BT/PR4808/BRB/10/1029/2012) to KK. AG acknowledges Senior Research Fellowship from the Department of Biotechnology and SP acknowledges Senior Resear…		87	8	10	0	10	SPRINGER	NEW YORK	ONE NEW YORK PLAZA, SUITE 4600, NEW YORK, NY, UNITED STATES	0022-2844	1432-1432		J MOL EVOL	J. Mol. Evol.	DEC	2017	85	05월 06일	188	204		10.1007/s00239-017-9816-6	http://dx.doi.org/10.1007/s00239-017-9816-6			17	Biochemistry & Molecular Biology; Evolutionary Biology; Genetics & Heredity
J	Koonin, EV; Krupovic, M		Koonin, Eugene V.; Krupovic, Mart		Polintons, virophages and transpovirons: a tangled web linking viruses, transposons and immunity	CURRENT OPINION IN VIROLOGY		English	Article			MOBILE GENETIC ELEMENTS; PROGRAMMED CELL-DEATH; GIANT VIRUSES; EVOLUTION; GENOME; PROVIROPHAGES; EUKARYOTES; WIDESPREAD; DIVERSITY; PARASITE	Virophages are satellite DNA viruses that depend for their replication on giant viruses of the family Mimiviridae. An evolutionary relationship exists between the virophages and Polintons, large self-synthesizing transposons that are wide spread in the genomes of diverse eukaryotes. Most of the Polintons encode homologs of major and minor icosahedral virus capsid proteins and accordingly are pred…	[Koonin, Eugene V.] NIH, Natl Ctr Biotechnol Informat, Natl Lib Med, Bethesda, MD 20894 USA; [Krupovic, Mart] Inst Pasteur, Dept Microbiol, Unite Biol Mol Gene Chez Extremophile, Paris, France	National Institutes of Health (NIH) - USA; NIH National Library of Medicine (NLM); Pasteur Network; Universite Paris Cite; Institut Pasteur Paris	Koonin, EV (corresponding author), NIH, Natl Ctr Biotechnol Informat, Natl Lib Med, Bethesda, MD 20894 USA.;Krupovic, M (corresponding author), Inst Pasteur, Dept Microbiol, Unite Biol Mol Gene Chez Extremophile, Paris, France.	koonin@ncbi.nlm.nih.gov; krupovic@pasteur.fr	Krupovic, Mart/I-4209-2012	Krupovic, Mart/0000-0001-5486-0098	US Department of Health and Human Services; National Library of Medicine [ZIALM000073] Funding Source: NIH RePORTER	US Department of Health and Human Services; National Library of Medicine(United States Department of Health & Human ServicesNational Institutes of Health (NIH) - USANIH National Library of Medicine (NLM))	EVK is supported by intramural funds of the US Department of Health and Human Services (to the National Library of Medicine).		60	62	64	0	33	ELSEVIER SCI LTD	OXFORD	THE BOULEVARD, LANGFORD LANE, KIDLINGTON, OXFORD OX5 1GB, OXON, ENGLAND	1879-6257			CURR OPIN VIROL	Curr. Opin. Virol.	AUG	2017	25		7	15		10.1016/j.coviro.2017.06.008	http://dx.doi.org/10.1016/j.coviro.2017.06.008			9	Virology
J	Campbell, S; Aswadl, A; Katzourakis, A		Campbell, Samuel; Aswadl, Amr; Katzourakis, Aris		Disentangling the origins of virophages and polintons	CURRENT OPINION IN VIROLOGY		English	Article			VIRUS INTEGRATION; DNA VIRUSES; ALGAL HOST; GENOME; TRANSPOSONS; REVEALS; PROVIROPHAGES; EUKARYOTES; EVOLUTION; ELEMENTS	Virophages and polintons are part of a complex system that also involves eukaryotes, giant viruses, as well as other viruses and transposable elements. Virophages are cosmopolitan, being found in environments ranging from the Amazon River to Antarctic hypersaline lakes, while polintons are found in many single celled and multicellular eukaryotes. Virophages and polintons have a shared ancestry, b…	[Campbell, Samuel; Aswadl, Amr; Katzourakis, Aris] Univ Oxford, Dept Zool, Oxford OX1 3PS, England	University of Oxford	Katzourakis, A (corresponding author), Univ Oxford, Dept Zool, Oxford OX1 3PS, England.	aris.katzourakis@zoo.ox.ac.uk	Katzourakis, Aris/K-4488-2012	Katzourakis, Aris/0000-0003-3328-6204					61	11	12	0	17	ELSEVIER SCI LTD	OXFORD	THE BOULEVARD, LANGFORD LANE, KIDLINGTON, OXFORD OX5 1GB, OXON, ENGLAND	1879-6257	1879-6265		CURR OPIN VIROL	Curr. Opin. Virol.	AUG	2017	25		59	65		10.1016/j.coviro.2017.07.011	http://dx.doi.org/10.1016/j.coviro.2017.07.011			7	Virology
J	Andrade, ACDP; Rodrigues, RAL; Oliveira, GP; Andrade, KR; Bonjardim, CA; La Scola, B; Kroon, EG; Abrahao, JS		dos Santos Pereira Andrade, Ana Claudia; Lima Rodrigues, Rodrigo Araujo; Oliveira, Graziele Pereira; Andrade, Ketyllen Reis; Bonjardim, Claudio Antonio; La Scola, Bernard; Kroon, Erna Geessien; Abrahao, Jonatas Santos		Filling Knowledge Gaps for Mimivirus Entry, Uncoating, and Morphogenesis	JOURNAL OF VIROLOGY		English	Article		mimivirus; electron microscopy; replication cycle; phagocytosis; fibril acquisition area	VIRUS; FACTORIES	Since the discovery of mimivirus, its unusual structural and genomic features have raised great interest in the study of its biology; however, many aspects concerning its replication cycle remain uncertain. In this study, extensive analyses of electron microscope images, as well as biological assay results, shed light on unclear points concerning the mimivirus replication cycle. We found that tre…	[dos Santos Pereira Andrade, Ana Claudia; Lima Rodrigues, Rodrigo Araujo; Oliveira, Graziele Pereira; Bonjardim, Claudio Antonio; Kroon, Erna Geessien; Abrahao, Jonatas Santos] Univ Fed Minas Gerais, Inst Ciencias Biol, Dept Microbiol, Belo Horizonte, MG, Brazil; [Andrade, Ketyllen Reis] Fiocruz MS, Lab Imunopatol Doencas Virais, Ctr Pesquisas Rene Rachou, Belo Horizonte, MG, Brazil; [La Scola, B…	Universidade Federal de Minas Gerais; Fundacao Oswaldo Cruz; Fiocruz - Research Center Rene Rachou; Aix-Marseille Universite; Centre National de la Recherche Scientifique (CNRS); Institut National de la Sante et de la Recherche Medicale (Inserm); Institut de Recherche pour le Developpement (IRD)	Abrahao, JS (corresponding author), Univ Fed Minas Gerais, Inst Ciencias Biol, Dept Microbiol, Belo Horizonte, MG, Brazil.	jonatas.abrahao@gmail.com	La Scola, Bernard/P-6477-2016; Araújo Lima Roigues, Roigo/AAI-9292-2021; Bonjardim, Claudio/J-2601-2014; Kroon, Erna/V-5444-2019; Abrahao, Jonatas/B-3895-2015	La Scola, Bernard/0000-0001-8006-7704; Araújo Lima Roigues, Roigo/0000-0001-7148-4012; Abrahao, Jonatas/0000-0001-9420-1791	CNPq; CAPES; FAPEMIG	CNPq(Conselho Nacional de Desenvolvimento Cientifico e Tecnologico (CNPQ)); CAPES(Coordenacao de Aperfeicoamento de Pessoal de Nivel Superior (CAPES)); FAPEMIG(Fundacao de Amparo a Pesquisa do Estado de Minas Gerais (FAPEMIG))	We also thank CNPq, CAPES, and FAPEMIG for scholarships and the Center of Microscopy of UFMG. J.S.A., C.A.B., and E.G.K. are CNPq researchers. J.S.A., E.G.K., and B.L.S. are members of a CAPES-COFECUB project.		31	41	42	1	23	AMER SOC MICROBIOLOGY	WASHINGTON	1752 N ST NW, WASHINGTON, DC 20036-2904 USA	0022-538X	1098-5514		J VIROL	J. Virol.	NOV	2017	91	22			e01335-17	10.1128/JVI.01335-17	http://dx.doi.org/10.1128/JVI.01335-17			12	Virology
J	Roux, S; Chan, LK; Egan, R; Malmstrom, RR; McMahon, KD; Sullivan, MB		Roux, Simon; Chan, Leong-Keat; Egan, Rob; Malmstrom, Rex R.; McMahon, Katherine D.; Sullivan, Matthew B.		Ecogenomics of virophages and their giant virus hosts assessed through time series metagenomics	NATURE COMMUNICATIONS		English	Article			DNA VIRUSES; GENOME; SCALE; GENES; DIFFERENTIATION; DIVERSITY; EVOLUTION; NETWORKS; DYNAMICS; BACTERIA	Virophages are small viruses that co-infect eukaryotic cells alongside giant viruses (Mimiviridae) and hijack their machinery to replicate. While two types of virophages have been isolated, their genomic diversity and ecology remain largely unknown. Here we use time series metagenomics to identify and study the dynamics of 25 uncultivated virophage populations, 17 of which represented by complete…	[Roux, Simon; Sullivan, Matthew B.] Ohio State Univ, Dept Microbiol, 484 W 12th Ave, Columbus, OH 43210 USA; [Roux, Simon; Chan, Leong-Keat; Egan, Rob; Malmstrom, Rex R.] Joint Genome Inst, Dept Energy, Walnut Creek, CA 94598 USA; [McMahon, Katherine D.] Univ Wisconsin, Dept Bacteriol, Madison, WI 53706 USA; [McMahon, Katherine D.] Univ Wisconsin, Dept Civil & Environm Engn, Madison, WI 53706 USA…	University System of Ohio; Ohio State University; United States Department of Energy (DOE); Joint BioEnergy Institute - JBEI; Joint Genome Institute - JGI; University of Wisconsin System; University of Wisconsin Madison; University of Wisconsin System; University of Wisconsin Madison; University System of Ohio; Ohio State University	Sullivan, MB (corresponding author), Ohio State Univ, Dept Microbiol, 484 W 12th Ave, Columbus, OH 43210 USA.;Sullivan, MB (corresponding author), Ohio State Univ, Dept Civil Environm & Geodet Engn, Columbus, OH 43210 USA.	sullivan.948@osu.edu	; Roux, Simon/ABE-6255-2020; Malmstrom, Rex/K-7339-2012; McMahon, Katherine/JXY-0145-2024	Maltrom, Rex/0000-0002-4758-7369; Roux, Simon/0000-0002-5831-5895;	United States National Science Foundation (NSF) [MCB-0702395]; INSPIRE [DEB-1344254]; Gordon and Betty Moore Foundation [3790]; NSF [OCE-1536989]; DOE Office of Science [DE-AC02-05CH11231]; Office of Science of the US Department of Energy; Division Of Environmental Biology; Direct For Biological Sciences [1440297, 1344254] Funding Source: National Science Foundation	United States National Science Foundation (NSF)(National Science Foundation (NSF)); INSPIRE; Gordon and Betty Moore Foundation(Gordon & Betty Moore Foundation); NSF(National Science Foundation (NSF)); DOE Office of Science(United States Department of Energy (DOE)); Office of Science of the US Department of Energy(United States Department of Energy (DOE)); Division Of Environmental Biology; Direct…	Jennifer R Brum is thanked for critical reading of the manuscript, Damien Eveillard, and Samuel Chaffron are thanked for advising on co-occurrence network approaches, and years of McMahon Lab field and logistical support is thanked for providing the microbial community samples underlying the sequence data in this study. Funding was provided by the United States National Science Foundation (NSF) M…		80	94	105	2	36	NATURE PORTFOLIO	BERLIN	HEIDELBERGER PLATZ 3, BERLIN, 14197, GERMANY		2041-1723		NAT COMMUN	Nat. Commun.	2026-10-11	2017	8				858	10.1038/s41467-017-01086-2	http://dx.doi.org/10.1038/s41467-017-01086-2			12	Multidisciplinary Sciences
J	Kerepesi, C; Grolmusz, V		Kerepesi, Csaba; Grolmusz, Vince		The Giant Virus Finder discovers an abundance of giant viruses in the Antarctic dry valleys	ARCHIVES OF VIROLOGY		English	Article			DNA VIRUSES; VIROPHAGE; MOBILOME; ORIGIN	Mimivirus was identified in 2003 from a biofilm of an industrial water-cooling tower in England. Later, numerous new giant viruses were found in oceans and freshwater habitats, some of them having 2,500 genes. We have demonstrated their likely presence in four soil samples taken from the Kutch Desert (Gujarat, India). Here we describe a bioinformatics work-flow, called the Giant Virus Finder that…	[Kerepesi, Csaba; Grolmusz, Vince] Eotvos Lorand Univ, PIT Bioinformat Grp, Pazmany Peter Stny 1-C, H-1117 Budapest, Hungary; [Grolmusz, Vince] Uratim Ltd, H-1118 Budapest, Hungary; [Kerepesi, Csaba] Hungarian Acad Sci, Inst Comp Sci & Control, H-1111 Budapest, Hungary	Eotvos Lorand University; HUN-REN; HUN-REN Institute for Computer Science & Control; Hungarian Academy of Sciences	Grolmusz, V (corresponding author), Eotvos Lorand Univ, PIT Bioinformat Grp, Pazmany Peter Stny 1-C, H-1117 Budapest, Hungary.;Grolmusz, V (corresponding author), Uratim Ltd, H-1118 Budapest, Hungary.	grolmusz@pitgroup.org	; Kerepesi, Csaba/R-1787-2017	Grolmusz, Vince/0000-0001-9456-8876;					21	26	29	2	33	SPRINGER WIEN	WIEN	SACHSENPLATZ 4-6, PO BOX 89, A-1201 WIEN, AUSTRIA	0304-8608	1432-8798		ARCH VIROL	Arch. Virol.	JUN	2017	162	6	1671	1676		10.1007/s00705-017-3286-4	http://dx.doi.org/10.1007/s00705-017-3286-4			6	Virology
S	Colson, P; La Scola, B; Raoult, D		Colson, Philippe; La Scola, Bernard; Raoult, Didier		Giant Viruses of Amoebae: A Journey Through Innovative Research and Paradigm Changes	ANNUAL REVIEW OF VIROLOGY, VOL 4		English	Article; Book Chapter		giant virus; mimivirus; Megavirales; virophage; amoeba	DNA VIRUSES; FLOW-CYTOMETRY; BLOOD-DONORS; MIMIVIRUS; MARSEILLEVIRUS; SYSTEM; PNEUMONIA; PATIENT; GENOME; ORIGIN	Giant viruses of amoebae were discovered serendipitously in 2003; they are visible via optical microscopy, making them bona fide microbes. Their lifestyle, structure, and genomes break the mold of classical viruses. Giant viruses of amoebae are complex microorganisms. Their genomes harbor between 444 and 2,544 genes, including many that are unique to viruses, and encode translation components; th…	[Colson, Philippe; La Scola, Bernard; Raoult, Didier] Aix Marseille Univ, Inst Hosp Univ IHU Mediterranee Infect, URMITE, AP HM,UM63,CNRS 7278,IRD 198,INSERM 1095, F-13005 Marseille, France	Aix-Marseille Universite; Assistance Publique-Hopitaux de Marseille; Centre National de la Recherche Scientifique (CNRS); Institut National de la Sante et de la Recherche Medicale (Inserm); Institut de Recherche pour le Developpement (IRD)	Raoult, D (corresponding author), Aix Marseille Univ, Inst Hosp Univ IHU Mediterranee Infect, URMITE, AP HM,UM63,CNRS 7278,IRD 198,INSERM 1095, F-13005 Marseille, France.	didier.raoult@gmail.com	La Scola, Bernard/P-6477-2016; Colson, Philippe/P-6355-2014; Raoult, Didier/A-8434-2008	La Scola, Bernard/0000-0001-8006-7704; Colson, Philippe/0000-0001-6285-0308; Raoult, Didier/0000-0002-0633-5974					153	49	56	0	17	ANNUAL REVIEWS	PALO ALTO	4139 EL CAMINO WAY, PO BOX 10139, PALO ALTO, CA 94303-0897 USA	2327-056X			ANNU REV VIROL			2017	4		61	85		10.1146/annurev-virology-101416-041816	http://dx.doi.org/10.1146/annurev-virology-101416-041816			25	Virology
J	Colson, P; La Scola, B; Levasseur, A; Caetano-Anolles, G; Raoult, D		Colson, Philippe; La Scola, Bernard; Levasseur, Anthony; Caetano-Anolles, Gustavo; Raoult, Didier		Mimivirus: leading the way in the discovery of giant viruses of amoebae	NATURE REVIEWS MICROBIOLOGY		English	Review			LARGE DNA VIRUSES; 1ST ISOLATION; BLOOD-DONORS; GENOME; MARSEILLEVIRUS; ORIGIN; GENES; EVOLUTION; VIROPHAGE; SEQUENCE	The accidental discovery of the giant virus of amoeba -Acanthamoeba polyphaga mimivirus (APMV; more commonly known as mimivirus) -in 2003 changed the field of virology. Viruses were previously defined by their submicroscopic size, which probably prevented the search for giant viruses, which are visible by light microscopy. Extended studies of giant viruses of amoebae revealed that they have genet…	[Colson, Philippe; La Scola, Bernard; Levasseur, Anthony; Raoult, Didier] Aix Marseille Univ, UM63, URMITE,CNRS 7278, Inst Hosp Univ IHU Mediterranee Infect,AP HM,IRD, 19-21 Blvd Jean Moulin, F-13385 Marseille, France; [Caetano-Anolles, Gustavo] Univ Illinois, Natl Soybean Res Ctr 332, Dept Crop Sci, Evolutionary Bioinformat Lab, 1101 West Peabody Dr, Urbana, IL 61801 USA	Aix-Marseille Universite; Assistance Publique-Hopitaux de Marseille; Centre National de la Recherche Scientifique (CNRS); Institut National de la Sante et de la Recherche Medicale (Inserm); Institut de Recherche pour le Developpement (IRD); University of Illinois System; University of Illinois Urbana-Champaign	Raoult, D (corresponding author), Aix Marseille Univ, UM63, URMITE,CNRS 7278, Inst Hosp Univ IHU Mediterranee Infect,AP HM,IRD, 19-21 Blvd Jean Moulin, F-13385 Marseille, France.	didier.raoult@gmail.com	; Colson, Philippe/P-6355-2014; Raoult, Didier/A-8434-2008; La Scola, Bernard/P-6477-2016	Levasseur, Anthony/0000-0003-2989-7539; Colson, Philippe/0000-0001-6285-0308; Raoult, Didier/0000-0002-0633-5974; La Scola, Bernard/0000-0001-8006-7704					129	108	119	2	74	NATURE PUBLISHING GROUP	LONDON	MACMILLAN BUILDING, 4 CRINAN ST, LONDON N1 9XW, ENGLAND	1740-1526	1740-1534		NAT REV MICROBIOL	Nat. Rev. Microbiol.	APR	2017	15	4				10.1038/nrmicro.2016.197	http://dx.doi.org/10.1038/nrmicro.2016.197			12	Microbiology
J	Simmonds, P; Adams, MJ; Benko, M; Breitbart, M; Brister, JR; Carstens, EB; Davison, AJ; Delwart, E; Gorbalenya, AE; Harrach, B; Hull, R; King, AMQ; Koonin, EV; Krupovic, M; Kuhn, JH; Lefkowitz, EJ; Nibert, ML; Orton, R; Roossinck, MJ; Sabanadzovic, S; Sullivan, MB; Suttle, CA; Tesh, RB; van der Vlugt, RA; Varsani, A; Zerbini, M		Simmonds, Peter; Adams, Mike J.; Benko, Maria; Breitbart, Mya; Brister, J. Rodney; Carstens, Eric B.; Davison, Andrew J.; Delwart, Eric; Gorbalenya, Alexander E.; Harrach, Balazs; Hull, Roger; King, Andrew M. Q.; Koonin, Eugene V.; Krupovic, Mart; Kuhn, Jens H.; Lefkowitz, Elliot J.; Nibert, Max L.; Orton, Richard; Roossinck, Marilyn J.; Sabanadzovic, Sead; Sullivan, Matthew B.; Suttle, Curtis A.…		Virus taxonomy in the age of metagenomics	NATURE REVIEWS MICROBIOLOGY		English	Review			NON-A; DIVERSITY; EVOLUTION; BIODIVERSITY; FAMILY; TREE; INVERTEBRATES; VIROPHAGES; CANDIDATUS; ANIMALS	The number and diversity of viral sequences that are identified in metagenomic data far exceeds that of experimentally characterized virus isolates. In a recent workshop, a panel of experts discussed the proposal that, with appropriate quality control, viruses that are known only from metagenomic data can, and should be, incorporated into the official classification scheme of the International Co…	[Hull, Roger] John Innes Ctr, Norwich, Norfolk, England; [Simmonds, Peter] Univ Oxford, Nuffield Dept Med, South Parks Rd, Oxford OX1 3SY, England; [Adams, Mike J.] 24 Woodland Way, Stevenage SG2 8BT, Herts, England; [Benko, Maria; Harrach, Balazs] Hungarian Acad Sci, Agr Res Ctr, Inst Vet Med Res, 21 Hungaria Krt, H-1143 Budapest, Hungary; [Breitbart, Mya] Univ S Florida, Coll Marine Sci, 140 7t…	UK Research & Innovation (UKRI); Biotechnology and Biological Sciences Research Council (BBSRC); John Innes Centre; University of Oxford; HUN-REN; HUN-REN Centre for Agricultural Research; Institute for Veterinary Medical Research- HAS; Hungarian Academy of Sciences; State University System of Florida; University of South Florida; National Institutes of Health (NIH) - USA; NIH National Library of…	Simmonds, P (corresponding author), Univ Oxford, Nuffield Dept Med, South Parks Rd, Oxford OX1 3SY, England.	Peter.Simmonds@ndm.ox.ac.uk	Harrach, Balázs/A-3680-2008; Gorbalenya, Alexander/J-4818-2012; BENKO, Maria/A-4135-2008; Breitbart, Mya/B-1366-2009; Krupovic, Mart/I-4209-2012; Delwart, Eric/AFQ-8298-2022; Zerbini, Francisco Murilo/N-7359-2013; Simmonds, Peter/ACG-0918-2022; Kuhn, Jens H/B-7615-2011; Roossinck, Marilyn/KHE-4900-2024; van der Vlugt, Rene/D-3001-2017; Brister, J./ACZ-4751-2022; suttle, c/N-1144-2019; Sullivan, M…	Harrach, Balázs/0000-0002-1410-6469; Gorbalenya, Alexander/0000-0002-4967-7341; Zerbini, Francisco Murilo/0000-0001-8617-0200; Lefkowitz, Elliot/0000-0002-4748-4925; Simmonds, Peter/0000-0002-7964-4700; Kuhn, Jens H/0000-0002-7800-6045; Sabanadzovic, Sead/0000-0002-2995-2633; van der Vlugt, Rene/0000-0001-9094-685X; Varsani, Arvind/0000-0003-4111-2415	Wellcome Trust [WT108418AIA]; Hungarian Scientific Research Fund (OTKA) [NN107632, K100163]; European Union [653316]; EU [FA1407]; Mississippi State University (MSU)-Mississippi Agricultural and Forestry Experiment Station (MAFES) Strategic Research Initiative grants; US National Heart, Lung, and Blood Institute (NHLBI) [R01 HL105770]; Intramural Research Program of the US National Institutes of …	Wellcome Trust(Wellcome TrustInstituto Politecnico Nacional - Mexico); Hungarian Scientific Research Fund (OTKA)(Orszagos Tudomanyos Kutatasi Alapprogramok (OTKA)); European Union(European Union (EU)); EU(European Union (EU)); Mississippi State University (MSU)-Mississippi Agricultural and Forestry Experiment Station (MAFES) Strategic Research Initiative grants; US National Heart, Lung, and Blood…	The workshop and discussions were funded by the Wellcome Trust (grant WT108418AIA). The authors thank the members of the International Committee on Taxonomy of Viruses (ICTV) Executive Committee who did not attend (A. Kropinski, R. Harrison, H. Sanfacon, A. Mushegian, N. Knowles and S. Siddell) for thoughtful comments and discussion, and S. Roux from the Department of Microbiology at Ohio State U…		71	542	602	9	205	NATURE PORTFOLIO	BERLIN	HEIDELBERGER PLATZ 3, BERLIN, 14197, GERMANY	1740-1526	1740-1534		NAT REV MICROBIOL	Nat. Rev. Microbiol.	MAR	2017	15	3	161	168		10.1038/nrmicro.2016.177	http://dx.doi.org/10.1038/nrmicro.2016.177			8	Microbiology
J	Almeida, GMDF; Silva, LCF; Colson, P; Abrahao, JS		Almeida, Gabriel Magno de Freitas; Silva, Lorena C. Ferreira; Colson, Philippe; Abrahao, Jonatas Santos		Mimiviruses and the Human Interferon System: Viral Evasion of Classical Antiviral Activities, But Inhibition By a Novel Interferon-β Regulated Immunomodulatory Pathway	JOURNAL OF INTERFERON AND CYTOKINE RESEARCH		English	Review		IFN-beta; interferon beta; IRG1; itaconic acid; APMV; mimivirus; immunometabolism; giant virus	IMMUNE-RESPONSIVE GENE-1; GIANT VIRUSES; ITACONIC ACID; PNEUMONIA; AMEBAS; MARSEILLEVIRUS; HIGHLIGHTS; INFECTION; VIROPHAGE; PARASITE	In this review we discuss the role of mimiviruses as potential human pathogens focusing on clinical and evolutionary evidence. We also propose a novel antiviral immunomodulatory pathway controlled by interferon-beta (IFN-beta) and mediated by immune-responsive gene 1 (IRG1) and itaconic acid, its product. Acanthamoeba polyphaga Mimivirus (APMV) was isolated from amoebae in a hospital while invest…	[Almeida, Gabriel Magno de Freitas] Univ Jyvaskyla, Dept Biol & Environm Sci, Jyvaskyla, Finland; [Silva, Lorena C. Ferreira; Abrahao, Jonatas Santos] Univ Fed Minas Gerais, Dept Microbiol, Lab Virus, BR-31270901 Belo Horizonte, MG, Brazil; [Colson, Philippe; Abrahao, Jonatas Santos] Aix Marseille Univ, Fac Med, URMITE, Marseille, France	University of Jyvaskyla; Universidade Federal de Minas Gerais; Aix-Marseille Universite; Centre National de la Recherche Scientifique (CNRS); Institut National de la Sante et de la Recherche Medicale (Inserm); Institut de Recherche pour le Developpement (IRD)	Abrahao, JS (corresponding author), Univ Fed Minas Gerais, Dept Microbiol, Lab Virus, BR-31270901 Belo Horizonte, MG, Brazil.	jonatas.abrahao@gmail.com	Almeida, Gabriel/I-8910-2012; Abrahao, Jonatas/B-3895-2015; Colson, Philippe/P-6355-2014	Almeida, Gabriel/0000-0003-2317-5092; Abrahao, Jonatas/0000-0001-9420-1791; Colson, Philippe/0000-0001-6285-0308	CAPES-COFECUB; CNPq; FAPEMIG; Mediterranean Infection Foundation; Finnish Center of Excellence Program of the Academy of Finland (CoE in Biological Interactions) [252411]	CAPES-COFECUB(Coordenacao de Aperfeicoamento de Pessoal de Nivel Superior (CAPES)); CNPq(Conselho Nacional de Desenvolvimento Cientifico e Tecnologico (CNPQ)); FAPEMIG(Fundacao de Amparo a Pesquisa do Estado de Minas Gerais (FAPEMIG)); Mediterranean Infection Foundation; Finnish Center of Excellence Program of the Academy of Finland (CoE in Biological Interactions)	The authors thank CAPES-COFECUB, CNPq, FAPEMIG, and the Mediterranean Infection Foundation for financial support. J.S.A. is a CNPq researcher. From March 2016 onward G.M.F.A. was funded by the Finnish Center of Excellence Program of the Academy of Finland (CoE in Biological Interactions 2012-2017, project no. 252411).		67	12	14	0	7	MARY ANN LIEBERT, INC	NEW ROCHELLE	140 HUGUENOT STREET, 3RD FL, NEW ROCHELLE, NY 10801 USA	1079-9907	1557-7465		J INTERF CYTOK RES	J. Interferon Cytokine Res.	JAN	2017	37	1	1	8		10.1089/jir.2016.0097	http://dx.doi.org/10.1089/jir.2016.0097			8	Biochemistry & Molecular Biology; Cell Biology; Immunology
J	Fischer, MG; Hackl, T		Fischer, Matthias G.; Hackl, Thomas		Host genome integration and giant virus-induced reactivation of the virophage mavirus	NATURE		English	Article			DNA VIRUSES; PROVIROPHAGES; TRANSPOSONS; PARTICLES	Endogenous viral elements are increasingly found in eukaryotic genomes(1), yet little is known about their origins, dynamics, or function. Here we provide a compelling example of a DNA virus that readily integrates into a eukaryotic genome where it acts as an inducible antiviral defence system. We found that the virophage mavirus(2), a parasite of the giant Cafeteria roenbergensis virus (CroV)(3)…	[Fischer, Matthias G.; Hackl, Thomas] Max Planck Inst Med Res, Dept Biomol Mech, D-69120 Heidelberg, Germany; [Hackl, Thomas] MIT, 15 Vassar St, Cambridge, MA 02139 USA	Max Planck Society; Massachusetts Institute of Technology (MIT)	Fischer, MG (corresponding author), Max Planck Inst Med Res, Dept Biomol Mech, D-69120 Heidelberg, Germany.	mfischer@mpimf-heidelberg.mpg.de	; Fischer, Matthias/Q-2738-2017	Hackl, Thomas/0000-0002-0022-320X; Fischer, Matthias/0000-0002-4014-3626	Max Planck Society	Max Planck Society(Max Planck SocietyInstituto Politecnico Nacional - Mexico)	This research was supported by the Max Planck Society. We are grateful to C. Suttle for access to host and virus strains, and to the Roscoff team for maintaining and distributing protist strains. We thank K-A. Seifert, K. Fenzl and K. Barenhoff for technical assistance, U. Mersdorf for electron microscopy, C. Roome for IT support, L. Czaja and the Max Planck Genome Centre in Cologne for bioinform…		35	108	112	0	47	NATURE PORTFOLIO	BERLIN	HEIDELBERGER PLATZ 3, BERLIN, 14197, GERMANY	0028-0836	1476-4687		NATURE	Nature	2026-12-08	2016	540	7632	288	+		10.1038/nature20593	http://dx.doi.org/10.1038/nature20593			16	Multidisciplinary Sciences
J	Nee, S		Nee, Sean		The evolutionary ecology of molecular replicators	ROYAL SOCIETY OPEN SCIENCE		English	Article		sociomicrobiology; Price equation; mobilome; transposon evolution; virus evolution	TOBACCO RINGSPOT VIRUS; EPSTEIN-BARR-VIRUS; INTERFERING PARTICLES; MARINE VIRUSES; SATELLITE RNAS; INFECTIONS; SUPERINFECTION; DYNAMICS; PARASITE; CONTAIN	By reasonable criteria, life on the Earth consists mainly of molecular replicators. These include viruses, transposons, transpovirons, coviruses and many more, with continuous new discoveries like Sputnik Virophage. Their study is inherently multidisciplinary, spanning microbiology, genetics, immunology and evolutionary theory, and the current view is that taking a unified approach has great powe…	[Nee, Sean] Penn State Univ, Braithwaite Grp, Dept Ecosyst Sci & Management, University Pk, PA 16802 USA	Pennsylvania Commonwealth System of Higher Education (PCSHE); Pennsylvania State University; Pennsylvania State University - University Park	Nee, S (corresponding author), Penn State Univ, Braithwaite Grp, Dept Ecosyst Sci & Management, University Pk, PA 16802 USA.	seannee@seannee.net							73	12	12	1	14	ROYAL SOC	LONDON	6-9 CARLTON HOUSE TERRACE, LONDON SW1Y 5AG, ENGLAND	2054-5703			ROY SOC OPEN SCI	R. Soc. Open Sci.	AUG	2016	3	8			160235	10.1098/rsos.160235	http://dx.doi.org/10.1098/rsos.160235			11	Multidisciplinary Sciences
J	Oh, S; Yoo, D; Liu, WT		Oh, Seungdae; Yoo, Dongwan; Liu, Wen-Tso		Metagenomics Reveals a Novel Virophage Population in a Tibetan Mountain Lake	MICROBES AND ENVIRONMENTS		English	Article		virophage; metagenomics; microbial ecology; Tibetan lake	ALIGNMENT; VIRUSES	Virophages are parasites of giant viruses that infect eukaryotic organisms and may affect the ecology of inland water ecosystems. Despite the potential ecological impact, limited information is available on the distribution, diversity, and hosts of virophages in ecosystems. Metagenomics revealed that virophages were widely distributed in inland waters with various environmental characteristics in…	[Oh, Seungdae] Nanyang Technol Univ, Sch Civil & Environm Engn, Singapore, Singapore; [Oh, Seungdae; Liu, Wen-Tso] Univ Illinois, Dept Civil & Environm Engn, Urbana, IL 61801 USA; [Yoo, Dongwan] Univ Illinois, Dept Pathol, Urbana, IL USA	Nanyang Technological University; University of Illinois System; University of Illinois Urbana-Champaign; University of Illinois System; University of Illinois Urbana-Champaign	Liu, WT (corresponding author), Univ Illinois, Dept Civil & Environm Engn, Urbana, IL 61801 USA.	wtliu@illinois.edu	Liu, Wen-Tso/C-8788-2011; Oh, Seungdae/E-7293-2016; Yoo, Dongwan/AAG-8884-2021	Liu, Wen-Tso/0000-0002-8700-9803; Yoo, Dongwan/0000-0002-6730-9729	National University of Singapore; University of Illinois at Urbana-Champaign; Nanyang Technological University	National University of Singapore(National University of Singapore); University of Illinois at Urbana-Champaign; Nanyang Technological University(Nanyang Technological University)	This work was supported by a research grant from the National University of Singapore and a start-up fund from the University of Illinois at Urbana-Champaign to Wen-Tso Liu. Seungdae Oh was partially supported by a start-up grant from Nanyang Technological University.		30	33	36	2	50	JAPANESE SOC MICROBIAL ECOLOGY, DEPT BIORESOURCE SCIENCE	IBARAKI	C/O DR. HIROYUKI OHTA, SEC, IBARAKI UNIV COLLEGE OF AGRICULT, AMI-MACHI, IBARAKI, JAPAN	1342-6311	1347-4405		MICROBES ENVIRON	Microbes Environ.	2026-06-25	2016	31	2	173	177		10.1264/jsme2.ME16003	http://dx.doi.org/10.1264/jsme2.ME16003			5	Biotechnology & Applied Microbiology; Microbiology
J	Villain, A; Gallot-Lavallée, L; Blanc, G; Maumus, F		Villain, Adrien; Gallot-Lavallee, Lucie; Blanc, Guillaume; Maumus, Florian		Giant viruses at the core of microscopic wars with global impacts	CURRENT OPINION IN VIROLOGY		English	Article			LARGE DNA VIRUSES; HETEROSIGMA-AKASHIWO; GENOME SEQUENCE; VIRAL-INFECTION; MARINE VIRUSES; VIROPHAGE; MIMIVIRUS; ALGA; PHYTOPLANKTON; BLOOM	The unicellular eukaryotes (also called protists) that inhabit the contemporary oceans have large impacts on major biogeochemical cycles. Populations of oceanic protists are to a large extent regulated by their viral parasites, especially nucleocytoplasmic large DNA viruses (NCLDVs). NCLDVs can themselves be the prey of smaller viruses called virophages and can also be infected by transposable el…	[Villain, Adrien; Gallot-Lavallee, Lucie; Blanc, Guillaume] Aix Marseille Univ, CNRS, Lab Informat Genom & Struct, UMR7256,IMM FR3479, 163 Ave Luminy,Case 934, F-13288 Marseille 9, France; [Maumus, Florian] Univ Paris Saclay, INRA, URGI, F-78026 Versailles, France	Aix-Marseille Universite; Centre National de la Recherche Scientifique (CNRS); Universite Paris Saclay; INRAE	Maumus, F (corresponding author), Univ Paris Saclay, INRA, URGI, F-78026 Versailles, France.	florian.maumus@versailles.inra.fr	Blanc, Guillaume/T-6958-2017; Maumus, Florian/O-5426-2016	Blanc, Guillaume/0000-0001-5728-1104; Maumus, Florian/0000-0001-7325-0527					60	6	6	0	24	ELSEVIER SCI LTD	OXFORD	THE BOULEVARD, LANGFORD LANE, KIDLINGTON, OXFORD OX5 1GB, OXON, ENGLAND	1879-6257			CURR OPIN VIROL	Curr. Opin. Virol.	APR	2016	17		130	137		10.1016/j.coviro.2016.03.007	http://dx.doi.org/10.1016/j.coviro.2016.03.007			8	Virology
J	Seligmann, H		Seligmann, Herve		Swinger RNA self-hybridization and mitochondrial non-canonical swinger transcription, transcription systematically exchanging nucleotides	JOURNAL OF THEORETICAL BIOLOGY		English	Article		Palindrome; Mimivirus; Virophage; Systematic deletions delRNA	CIRCULAR CODE MOTIFS; ANTITERMINATION TRANSFER-RNAS; STRAND REPLICATION ORIGIN; RIBOSOME DECODING CENTER; ANTISENSE TRANSFER-RNAS; NON-COMPLEMENTARY RNA; OVERLAPPING GENES; DNA-REPLICATION; ANTICODONS; TRANSLATION	Stem-loop hairpins punctuate mitochondrial post-transcriptional processing. Regulation of mitochondrial swinger transcription, transcription producing RNAs matching the mitogenome only assuming systematic exchanges between nucleotides (23 bijective transformations along 9 symmetric exchanges X < > Y, e.g. A < > G, and 14 asymmetric exchanges X > Y > Z > X, e.g. A > G > C > A) remains unknown. Doe…	[Seligmann, Herve] Univ Mediterranee, URMITE CNRS IRD UMER 198 6236, Fac Med, Unite Rech Malad Infect & Trop Emergentes, Marseille, France	Aix-Marseille Universite; Centre National de la Recherche Scientifique (CNRS); Institut National de la Sante et de la Recherche Medicale (Inserm); Institut de Recherche pour le Developpement (IRD)	Seligmann, H (corresponding author), Univ Mediterranee, URMITE CNRS IRD UMER 198 6236, Fac Med, Unite Rech Malad Infect & Trop Emergentes, Marseille, France.	timonuslepidus@gmail.com	Seligmann, Herve/D-4720-2012		A*MIDEX project - Investissements d'Avenir French Government program [ANR-11-IDEX-0001-02]	A*MIDEX project - Investissements d'Avenir French Government program(Agence Nationale de la Recherche (ANR))	This work has been carried out thanks to the support of the A*MIDEX project (No. ANR-11-IDEX-0001-02) funded by the Investissements d'Avenir French Government program, managed by the French National Research Agency (ANR).		60	28	28	0	2	ACADEMIC PRESS LTD- ELSEVIER SCIENCE LTD	LONDON	24-28 OVAL RD, LONDON NW1 7DX, ENGLAND	0022-5193	1095-8541		J THEOR BIOL	J. Theor. Biol.	2026-06-21	2016	399		84	91		10.1016/j.jtbi.2016.04.007	http://dx.doi.org/10.1016/j.jtbi.2016.04.007			8	Biology; Mathematical & Computational Biology
J	Seligmann, H		Seligmann, Herve		Systematically frameshifting by deletion of every 4th or 4th and 5th nucleotides during mitochondrial transcription: RNA self-hybridization regulates delRNA expression	BIOSYSTEMS		English	Article		Palindrome; Mimivirus; Virophage; Systematic deletions; Swinger RNA; Systematically exchanging nucleotides; Natural circular code	ANTITERMINATION TRANSFER-RNAS; STRAND REPLICATION ORIGIN; ANTISENSE TRANSFER-RNAS; NON-COMPLEMENTARY RNA; CIRCULAR CODE MOTIFS; OVERLAPPING GENES; RIBOSOMAL-RNAS; MESSENGER-RNAS; MISSING LINK; SWINGER RNAS	In mitochondria, secondary structures punctuate post-transcriptional RNA processing. Recently described transcripts match the human mitogenome after systematic deletions of every 4th, respectively every 4th and 5th nucleotides, called delRNAs. Here I explore predicted stem-loop hairpin formation by delRNAs, and their associations with delRNA transcription and detected peptides matching their tran…	[Seligmann, Herve] Univ Mediterranee, Fac Med, Unite Rech Malad Infect & Trop Emergentes, URMITE CNRS IRD 198,UMER 6236, Marseille, France	Aix-Marseille Universite; Centre National de la Recherche Scientifique (CNRS); Institut National de la Sante et de la Recherche Medicale (Inserm); Institut de Recherche pour le Developpement (IRD)	Seligmann, H (corresponding author), Univ Mediterranee, Fac Med, Unite Rech Malad Infect & Trop Emergentes, URMITE CNRS IRD 198,UMER 6236, Marseille, France.	varanuseremius@gmail.com	Seligmann, Herve/D-4720-2012		A*MIDEX project - Investissements d'Avenir French Government program [ANR-11-IDEX-0001-02]	A*MIDEX project - Investissements d'Avenir French Government program(Agence Nationale de la Recherche (ANR))	This work has been carried out thanks to the support of the A*MIDEX project (no ANR-11-IDEX-0001-02) funded by the Investissements d'Avenir French Government program, managed by the French National Research Agency (ANR).		66	20	20	0	2	ELSEVIER SCI LTD	OXFORD	THE BOULEVARD, LANGFORD LANE, KIDLINGTON, OXFORD OX5 1GB, OXON, ENGLAND	0303-2647	1872-8324		BIOSYSTEMS	Biosystems	APR-MAY	2016	142		43	51		10.1016/j.biosystems.2016.03.009	http://dx.doi.org/10.1016/j.biosystems.2016.03.009			9	Biology; Mathematical & Computational Biology
J	Verneau, J; Levasseur, A; Raoult, D; La Scola, B; Colson, P		Verneau, Jonathan; Levasseur, Anthony; Raoult, Didier; La Scola, Bernard; Colson, Philippe		MG-Digger: An Automated Pipeline to Search for Giant Virus-Related Sequences in Metagenomes	FRONTIERS IN MICROBIOLOGY		English	Article		metagenomes; giant virus; Megavirales; bioinformatics; pipeline; mimivirus	MIMIVIRUS; PNEUMONIA; PATIENT; AMEBAS	The number of metagenomic studies conducted each year is growing dramatically. Storage and analysis of such big data is difficult and time-consuming. Interestingly, analysis shows that environmental and human metagenomes include a significant amount of non-annotated sequences, representing a 'dark matter.' We established a bioinformatics pipeline that automatically detects metagenome reads matchi…	[Verneau, Jonathan; Levasseur, Anthony; Raoult, Didier; La Scola, Bernard; Colson, Philippe] Aix Marseille Univ, CNRS 7278, URMITE UM 63, IRD 198,INSERM,U1095, Marseille, France; [Raoult, Didier; La Scola, Bernard; Colson, Philippe] Ctr Hosp Univ Timone, Assistance Publ Hop Marseille, IHU Mediterranee Infect, Pole Malad Infect & Trop Clin & Biol,Federat Bact, Marseille, France	Institut de Recherche pour le Developpement (IRD); Institut National de la Sante et de la Recherche Medicale (Inserm); Aix-Marseille Universite; Aix-Marseille Universite; Assistance Publique-Hopitaux de Marseille	Levasseur, A; Colson, P (corresponding author), Aix Marseille Univ, CNRS 7278, URMITE UM 63, IRD 198,INSERM,U1095, Marseille, France.;Colson, P (corresponding author), Ctr Hosp Univ Timone, Assistance Publ Hop Marseille, IHU Mediterranee Infect, Pole Malad Infect & Trop Clin & Biol,Federat Bact, Marseille, France.	anthony.levasseur@univ-amu.fr; philippe.colson@univ-amu.fr	Raoult, Didier/A-8434-2008; Colson, Philippe/P-6355-2014; La Scola, Bernard/P-6477-2016	Raoult, Didier/0000-0002-0633-5974; Colson, Philippe/0000-0001-6285-0308; La Scola, Bernard/0000-0001-8006-7704; Levasseur, Anthony/0000-0003-2989-7539					46	22	25	0	12	FRONTIERS MEDIA SA	LAUSANNE	AVENUE DU TRIBUNAL FEDERAL 34, LAUSANNE, CH-1015, SWITZERLAND	1664-302X			FRONT MICROBIOL	Front. Microbiol.	2026-03-31	2016	7				428	10.3389/fmicb.2016.00428	http://dx.doi.org/10.3389/fmicb.2016.00428			11	Microbiology
J	Levasseur, A; Bekliz, M; Chabrière, E; Pontarotti, P; La Scola, B; Raoult, D		Levasseur, Anthony; Bekliz, Meriem; Chabriere, Eric; Pontarotti, Pierre; La Scola, Bernard; Raoult, Didier		MIMIVIRE is a defence system in mimivirus that confers resistance to virophage	NATURE		English	Article			CRISPR-CAS SYSTEMS; GIANT VIRUSES; EVOLUTIONARY NETWORK; RNA-INTERFERENCE; PROKARYOTES; IMMUNITY; AMEBAS; CLASSIFICATION; BACTERIA; ELEMENTS	Since their discovery, giant viruses have revealed several unique features that challenge the conventional definition of a virus, such as their large and complex genomes, their infection by virophages and their presence of transferable short element transpovirons(1-5). Here we investigate the sensitivity of mimivirus to virophage infection in a collection of 59 viral strains and demonstrate linea…	[Levasseur, Anthony; Bekliz, Meriem; Chabriere, Eric; La Scola, Bernard; Raoult, Didier] Aix Marseille Univ, URMITE, INSERM, UM63,CNRS 7278,IRD 198,U1095, Marseille, France; [Levasseur, Anthony; Bekliz, Meriem; Chabriere, Eric; La Scola, Bernard; Raoult, Didier] IHU Mediterranee Infect, Assistance Publ Hop Marseille, Fac Med, 27 Blvd Jean Moulin, F-13005 Marseille, France; [Pontarotti, Pierre] Ai…	Aix-Marseille Universite; Centre National de la Recherche Scientifique (CNRS); Institut National de la Sante et de la Recherche Medicale (Inserm); Institut de Recherche pour le Developpement (IRD); Aix-Marseille Universite; Assistance Publique-Hopitaux de Marseille; Aix-Marseille Universite; Centre National de la Recherche Scientifique (CNRS); CNRS - National Institute for Mathematical Sciences (…	La Scola, B; Raoult, D (corresponding author), Aix Marseille Univ, URMITE, INSERM, UM63,CNRS 7278,IRD 198,U1095, Marseille, France.;La Scola, B; Raoult, D (corresponding author), IHU Mediterranee Infect, Assistance Publ Hop Marseille, Fac Med, 27 Blvd Jean Moulin, F-13005 Marseille, France.	bernard.la-scola@univ-amu.fr; didier.raoult@gmail.com	; La Scola, Bernard/P-6477-2016; Pierre, Pontarotti/ABB-1753-2021; Raoult, Didier/A-8434-2008	Levasseur, Anthony/0000-0003-2989-7539; La Scola, Bernard/0000-0001-8006-7704; Pierre, Pontarotti/0000-0001-7202-3648; Raoult, Didier/0000-0002-0633-5974; BEKLIZ, Meriem/0000-0003-3186-1877					22	87	100	2	72	NATURE PUBLISHING GROUP	LONDON	MACMILLAN BUILDING, 4 CRINAN ST, LONDON N1 9XW, ENGLAND	0028-0836	1476-4687		NATURE	Nature	2026-03-10	2016	531	7593	249	+		10.1038/nature17146	http://dx.doi.org/10.1038/nature17146			12	Multidisciplinary Sciences
J	Krupovic, M; Kuhn, JH; Fischer, MG		Krupovic, Mart; Kuhn, Jens H.; Fischer, Matthias G.		A classification system for virophages and satellite viruses	ARCHIVES OF VIROLOGY		English	Article			TOBACCO NECROSIS VIRUS; EXTRA SMALL VIRUS; PANICUM MOSAIC-VIRUS; BEE-PARALYSIS VIRUS; FRESH-WATER PRAWN; MACROBRACHIUM-ROSENBERGII NODAVIRUS; WHITE-TAIL DISEASE; NUCLEOTIDE-SEQUENCE; EVOLUTIONARY NETWORK; CAPSID PROTEINS	Satellite viruses encode structural proteins required for the formation of infectious particles but depend on helper viruses for completing their replication cycles. Because of this unique property, satellite viruses that infect plants, arthropods, or mammals, as well as the more recently discovered satellite-like viruses that infect protists (virophages), have been grouped with other, so-called …	[Krupovic, Mart] Inst Pasteur, Unite Biol Mol Gene Chez Extremophiles, Dept Microbiol, Paris, France; [Kuhn, Jens H.] NIAID, Integrated Res Facil Ft Detrick, NIH, Frederick, MD USA; [Fischer, Matthias G.] Max Planck Inst Med Res, D-69120 Heidelberg 1, Germany	Pasteur Network; Universite Paris Cite; Institut Pasteur Paris; National Institutes of Health (NIH) - USA; NIH National Institute of Allergy & Infectious Diseases (NIAID); Max Planck Society	Krupovic, M (corresponding author), Inst Pasteur, Unite Biol Mol Gene Chez Extremophiles, Dept Microbiol, Paris, France.	krupovic@pasteur.fr; matthias.fischer@mpimf-heidelberg.mpg.de	Krupovic, Mart/I-4209-2012; Kuhn, Jens H/B-7615-2011; Fischer, Matthias/Q-2738-2017	Krupovic, Mart/0000-0001-5486-0098; Kuhn, Jens H/0000-0002-7800-6045; Fischer, Matthias/0000-0002-4014-3626	Battelle Memorial Institute; US National Institute of Allergy and Infectious Diseases (NIAID) [HHSN272200700016I]	Battelle Memorial Institute; US National Institute of Allergy and Infectious Diseases (NIAID)(United States Department of Health & Human ServicesNational Institutes of Health (NIH) - USANIH National Institute of Allergy & Infectious Diseases (NIAID))	This work was funded in part through Battelle Memorial Institute's prime contract with the US National Institute of Allergy and Infectious Diseases (NIAID) under Contract No. HHSN272200700016I.		111	74	80	0	29	SPRINGER WIEN	Vienna	Prinz-Eugen-Strasse 8-10, A-1040 Vienna, AUSTRIA	0304-8608	1432-8798		ARCH VIROL	Arch. Virol.	JAN	2016	161	1	233	247		10.1007/s00705-015-2622-9	http://dx.doi.org/10.1007/s00705-015-2622-9			15	Virology
J	Gong, CW; Zhang, WJ; Zhou, XW; Wang, HM; Sun, GW; Xiao, JZ; Pan, YJ; Yan, SL; Wang, YJ		Gong, Chaowen; Zhang, Weijia; Zhou, Xuewen; Wang, Hongming; Sun, Guowei; Xiao, Jinzhou; Pan, Yingjie; Yan, Shuling; Wang, Yongjie		Novel Virophages Discovered in a Freshwater Lake in China	FRONTIERS IN MICROBIOLOGY		English	Article		virophage; genome; metagenomics; freshwater lake; diversity	PROVIROPHAGES; DIVERSITY; ALIGNMENT; SEQUENCE; VIRUS	Virophages are small double-stranded DNA viruses that are parasites of giant DNA viruses that infect unicellular eukaryotes. Here we identify a novel group of virophages, named Dishui Lake virophages (DSLVs) that were discovered in Dishui Lake (DSL): an artificial freshwater lake in Shanghai, China. Based on PCR and metagenomic analysis, the complete genome of DSLV1 was found to be circular and 2…	[Gong, Chaowen; Zhang, Weijia; Zhou, Xuewen; Wang, Hongming; Sun, Guowei; Xiao, Jinzhou; Pan, Yingjie; Yan, Shuling; Wang, Yongjie] Shanghai Ocean Univ, Coll Food Sci & Technol, Shanghai, Peoples R China; [Gong, Chaowen; Zhang, Weijia; Zhou, Xuewen; Wang, Hongming; Sun, Guowei; Xiao, Jinzhou; Pan, Yingjie; Wang, Yongjie] Minist Agr, Lab Qual & Safety Risk Assessment Aquat Prod Stor, Shanghai, Peo…	Shanghai Ocean University; University of Gottingen	Wang, YJ (corresponding author), Shanghai Ocean Univ, Coll Food Sci & Technol, Shanghai, Peoples R China.	yjwang@shou.edu.cn	Wang, Yongjie/C-2243-2009	Wang, Yongjie/0000-0002-7209-585X; Zhang, Weijia/0000-0001-7531-1266	National Natural Science Foundation of China [41376135, 31570112]; Doctoral Fund of Ministry of Education of China [20133104110006]; Innovation Program of Shanghai Municipal Education Commission, China [14ZZ144]; Special Fund for the Development of Science and Technology of Shanghai Ocean University	National Natural Science Foundation of China(National Natural Science Foundation of China (NSFC)); Doctoral Fund of Ministry of Education of China(Ministry of Education of the People's Republic of China); Innovation Program of Shanghai Municipal Education Commission, China(Innovation Program of Shanghai Municipal Education Commission); Special Fund for the Development of Science and Technology of…	This work was supported partially by the National Natural Science Foundation of China (41376135, 31570112), Doctoral Fund of Ministry of Education of China (20133104110006), Innovation Program of Shanghai Municipal Education Commission (14ZZ144), China, and the Special Fund for the Development of Science and Technology of Shanghai Ocean University (2015).		28	61	69	0	10	FRONTIERS MEDIA SA	LAUSANNE	AVENUE DU TRIBUNAL FEDERAL 34, LAUSANNE, CH-1015, SWITZERLAND		1664-302X		FRONT MICROBIOL	Front. Microbiol.	2026-01-22	2016	7				5	10.3389/fmicb.2016.00005	http://dx.doi.org/10.3389/fmicb.2016.00005			11	Microbiology
J	Krupovic, M; Yutin, N; Koonin, EV		Krupovic, Mart; Yutin, Natalya; Koonin, Eugene V.		Fusion of a superfamily 1 helicase and an inactivated DNA polymerase is a signature of common evolutionary history of Polintons, polinton-like viruses, Tlr1 transposons and transpovirons	VIRUS EVOLUTION		English	Article			MULTIPLE SEQUENCE ALIGNMENT; GENETIC ELEMENTS; VIROPHAGES; FAMILY; ACCURACY; GENOME; PROVIROPHAGES; EUKARYOTES; PROTEINS; DATABASE	Polintons (polintoviruses), polinton-like viruses (PLVs) and virophages belong to a recently described major class of eukaryotic viruses that is characterized by a distinct virion morphogenetic protein module and, in many members, a protein-primed family B DNA polymerase (pDNAP). All Polintons, by definition, encode a pDNAP and a retrovirus-like integrase. Most of the PLV lack these genes and ins…	[Krupovic, Mart] Inst Pasteur, Dept Microbiol, Unite Biol Mol Gene Chez Extremophiles, Paris, France; [Yutin, Natalya; Koonin, Eugene V.] NIH, Natl Lib Med, Natl Ctr Biotechnol Informat, Bethesda, MD 20894 USA	Pasteur Network; Universite Paris Cite; Institut Pasteur Paris; National Institutes of Health (NIH) - USA; NIH National Library of Medicine (NLM)	Krupovic, M (corresponding author), Inst Pasteur, Dept Microbiol, Unite Biol Mol Gene Chez Extremophiles, Paris, France.	krupovic@pasteur.fr	Krupovic, Mart/I-4209-2012		US Department of Health and Human Services; National Library of Medicine [ZIALM000061] Funding Source: NIH RePORTER	US Department of Health and Human Services; National Library of Medicine(United States Department of Health & Human ServicesNational Institutes of Health (NIH) - USANIH National Library of Medicine (NLM))	N.Y. and E.V.K. are supported by intramural funds of the US Department of Health and Human Services (to the National Library of Medicine).		51	13	13	1	8	OXFORD UNIV PRESS	OXFORD	GREAT CLARENDON ST, OXFORD OX2 6DP, ENGLAND		2057-1577		VIRUS EVOL	Virus Evol.	JAN	2016	2	1			vew019	10.1093/ve/vew019	http://dx.doi.org/10.1093/ve/vew019			9	Virology
J	Koonin, EV; Krupovic, M		Koonin, Eugene V.; Krupovic, Mart		A parasite's parasite saves host's neighbours	NATURE		English	Editorial Material			GIANT VIRUSES; VIROPHAGE; EVOLUTION; IMMUNITY	Viruses can be attacked by parasitic viruses, which compete with them for cellular resources. It emerges that one such parasitic virus can defend a host-cell population from a viral attack. SEE LETTER p. 288	[Koonin, Eugene V.] NIH, Natl Ctr Biotechnol Informat, Natl Lib Med, Bldg 10, Bethesda, MD 20892 USA; [Krupovic, Mart] Inst Pasteur, Dept Microbiol, F-75015 Paris, France	National Institutes of Health (NIH) - USA; NIH National Library of Medicine (NLM); Pasteur Network; Universite Paris Cite; Institut Pasteur Paris	Koonin, EV (corresponding author), NIH, Natl Ctr Biotechnol Informat, Natl Lib Med, Bldg 10, Bethesda, MD 20892 USA.	koonin@ncbi.nlm.nih.gov	Krupovic, Mart/I-4209-2012						15	13	13	0	37	NATURE PUBLISHING GROUP	LONDON	MACMILLAN BUILDING, 4 CRINAN ST, LONDON N1 9XW, ENGLAND	0028-0836	1476-4687		NATURE	Nature	2026-12-08	2016	540	7632	204	+		10.1038/540204a	http://dx.doi.org/10.1038/540204a			2	Multidisciplinary Sciences
J	Claverie, JM; Abergel, C		Claverie, Jean-Michel; Abergel, Chantal		CRISPR-Cas-like system in giant viruses: why MIMIVIRE is not likely to be an adaptive immune system	VIROLOGICA SINICA		English	Editorial Material			ADAPTATION; VIROPHAGE; GENOME; REPLICATION; RESISTANCE; DNA		[Claverie, Jean-Michel; Abergel, Chantal] Aix Marseille Univ, CNRS, Mediterranean Inst Microbiol, Struct & Genom Informat Lab,UMR7256,FR 3479, Marseille, France	Centre National de la Recherche Scientifique (CNRS); CNRS - National Institute for Biology (INSB); Aix-Marseille Universite	Claverie, JM; Abergel, C (corresponding author), Aix Marseille Univ, CNRS, Mediterranean Inst Microbiol, Struct & Genom Informat Lab,UMR7256,FR 3479, Marseille, France.	Jean-Michel.Claverie@univ-amu.fr; Chantal.Abergel@igs.cnrs-mrs.fr	Claverie, Jean-Michel/AAG-4889-2019	Claverie, Jean-Michel/0000-0003-1424-0315; Abergel, Chantal/0000-0003-1875-4049	CNRS; Aix-Marseille University; French National Research Agency [ANR-14-CE14-0023-01]; Agence Nationale de la Recherche (ANR) [ANR-14-CE14-0023] Funding Source: Agence Nationale de la Recherche (ANR)	CNRS(Centre National de la Recherche Scientifique (CNRS)); Aix-Marseille University; French National Research Agency(Agence Nationale de la Recherche (ANR)); Agence Nationale de la Recherche (ANR)(Agence Nationale de la Recherche (ANR))	The IGS laboratory is partially funded by CNRS, Aix-Marseille University, and the French National Research Agency (Grant ANR-14-CE14-0023-01). The authors declare that they have no competing interest. This article does not contain any studies with human or animal subjects performed by any of the authors.		21	23	24	0	29	SPRINGER	NEW YORK	233 SPRING ST, NEW YORK, NY 10013 USA	1674-0769	1995-820X		VIROL SIN	Virol. Sin.	JUN	2016	31	3	193	196		10.1007/s12250-016-3801-x	http://dx.doi.org/10.1007/s12250-016-3801-x			4	Virology
J	Bekliz, M; Colson, P; La Scola, B		Bekliz, Meriem; Colson, Philippe; La Scola, Bernard		The Expanding Family of Virophages	VIRUSES-BASEL		English	Review		virophages; mimivirus; Megavirales; metagenomic; mobilome	GIANT VIRUSES; DNA VIRUSES; MIMIVIRUS; GENOME; AMEBAS; SYSTEM; PANDORAVIRUSES; CLASSIFICATION; TRANSPOVIRONS; PROVIROPHAGES	Virophages replicate with giant viruses in the same eukaryotic cells. They are a major component of the specific mobilome of mimiviruses. Since their discovery in 2008, five other representatives have been isolated, 18 new genomes have been described, two of which being nearly completely sequenced, and they have been classified in a new viral family, Lavidaviridae. Virophages are small viruses wi…	[Bekliz, Meriem; Colson, Philippe; La Scola, Bernard] Aix Marseille Univ, URMITE CNRS IRD INSERM U1905 63 7278 198, 27 Blvd Jean Moulin, F-13385 Marseille 05, France; [Colson, Philippe; La Scola, Bernard] Ctr Hosp Univ Timone, IHU Mediterranee Infect, Pole Malad Infect & Trop Clin & Biol, Federat Bacteriol Hygn Virol,Mediterranee Infect, 264 Rue St Pierre, F-13385 Marseille 05, France; [Colson, P…	Aix-Marseille Universite; Institut National de la Sante et de la Recherche Medicale (Inserm); Aix-Marseille Universite; Aix-Marseille Universite; Assistance Publique-Hopitaux de Marseille; Aix-Marseille Universite; Institut National de la Sante et de la Recherche Medicale (Inserm)	Colson, P; La Scola, B (corresponding author), Aix Marseille Univ, URMITE CNRS IRD INSERM U1905 63 7278 198, 27 Blvd Jean Moulin, F-13385 Marseille 05, France.;Colson, P; La Scola, B (corresponding author), Ctr Hosp Univ Timone, IHU Mediterranee Infect, Pole Malad Infect & Trop Clin & Biol, Federat Bacteriol Hygn Virol,Mediterranee Infect, 264 Rue St Pierre, F-13385 Marseille 05, France.;Colson, …	meriembekliz@hotmail.com; philippe.colson@univ-amu.fr; bernard.la-scola@univ-amu.fr	Colson, Philippe/P-6355-2014; La Scola, Bernard/P-6477-2016	Colson, Philippe/0000-0001-6285-0308; BEKLIZ, Meriem/0000-0003-3186-1877; La Scola, Bernard/0000-0001-8006-7704					66	41	47	0	26	MDPI	BASEL	ST ALBAN-ANLAGE 66, CH-4052 BASEL, SWITZERLAND		1999-4915		VIRUSES-BASEL	Viruses-Basel	NOV	2016	8	11			317	10.3390/v8110317	http://dx.doi.org/10.3390/v8110317			15	Virology
J	Marie, V; Lin, J		Marie, V.; Lin, J.		Cannibalistic viruses in the aquatic environment: role of virophages in manipulating microbial communities	INTERNATIONAL JOURNAL OF ENVIRONMENTAL SCIENCE AND TECHNOLOGY		English	Review		Virophages; Giant viruses; Modes of coinfection; Virophage-host dynamics; Viral evolution	ACANTHAMOEBA-POLYPHAGA-MIMIVIRUS; GIANT VIRUSES; DNA VIRUSES; EVOLUTIONARY NETWORK; DIVERSITY; BACTERIA; IMPACT; TRANSPOVIRONS; COMPETITION; DYNAMICS	The ecological role of viruses in aquatic environments is gaining interest due to their abundance and overall diversity. Much focus has been on bacteriophages since they were found to play an important role in the diversification and sustainment at both the micro- and macro-scale. However, the discovery of virophages coexisting with giant viruses in a diverse set of eukaryotic hosts has recently …	[Marie, V.; Lin, J.] Univ KwaZulu Natal Westville, Sch Life Sci, Private Bag X 54001, Durban, South Africa	University of Kwazulu Natal	Lin, J (corresponding author), Univ KwaZulu Natal Westville, Sch Life Sci, Private Bag X 54001, Durban, South Africa.	linj@ukzn.ac.za	Lin, Johnson/N-6041-2013	Lin, Johnson/0000-0002-9621-9343	National Research Foundation, South Africa	National Research Foundation, South Africa(National Research Foundation - South Africa)	The authors would like to thank the National Research Foundation, South Africa for providing the Masters scholarship.		61	8	9	1	39	SPRINGER	NEW YORK	233 SPRING ST, NEW YORK, NY 10013 USA	1735-1472	1735-2630		INT J ENVIRON SCI TE	Int. J. Environ. Sci. Technol.	AUG	2016	13	8	2097	2104		10.1007/s13762-016-1027-y	http://dx.doi.org/10.1007/s13762-016-1027-y			8	Environmental Sciences
J	Seligmann, H; Raoult, D		Seligmann, Herve; Raoult, Didier		Unifying view of stem-loop hairpin RNA as origin of current and ancient parasitic and non-parasitic RNAs, including in giant viruses	CURRENT OPINION IN MICROBIOLOGY		English	Review			RIBOSOMAL-RNA; REPLICATION ORIGINS; EVOLUTION; GENES; DNA; GENOME; LIFE; HYPOTHESIS; SEQUENCE; VIROIDS	Putatively, stem-loop RNA hairpins explain networks of selfish elements and RNA world remnants. Their genomic density increases with intracellular lifestyle, especially when comparing giant viruses and their virophages. RNA protogenomes presumably templated for mRNAs and self replicating stem-loops, ancestors of modern genes and parasitic sequences, including tRNAs and rRNAs. Primary and secondar…	[Seligmann, Herve; Raoult, Didier] Univ Mediterranee, URMITE CNRS IRD UMER 6236 198, Fac Med, Unite Rech Malad Infect & Trop Emergentes, F-13385 Marseille, France	Aix-Marseille Universite; Centre National de la Recherche Scientifique (CNRS); Institut National de la Sante et de la Recherche Medicale (Inserm); Institut de Recherche pour le Developpement (IRD)	Seligmann, H (corresponding author), Univ Mediterranee, URMITE CNRS IRD UMER 6236 198, Fac Med, Unite Rech Malad Infect & Trop Emergentes, F-13385 Marseille, France.	varanuseremius@gmail.com	Raoult, Didier/A-8434-2008; Seligmann, Herve/D-4720-2012	Raoult, Didier/0000-0002-0633-5974;	A*MIDEX project - Investissements d'Avenir French Government program [ANR-11-IDEX-0001-02]	A*MIDEX project - Investissements d'Avenir French Government program(Agence Nationale de la Recherche (ANR))	For HS, this work has been carried out thanks to the support of the A*MIDEX project (no. ANR-11-IDEX-0001-02) funded by the Investissements d'Avenir French Government program, managed by the French National Research Agency (ANR).		70	45	48	0	23	CURRENT BIOLOGY LTD	LONDON	84 THEOBALDS RD, LONDON WC1X 8RR, ENGLAND	1369-5274	1879-0364		CURR OPIN MICROBIOL	Curr. Opin. Microbiol.	JUN	2016	31		1	8		10.1016/j.mib.2015.11.004	http://dx.doi.org/10.1016/j.mib.2015.11.004			8	Microbiology
J	Sharma, V; Colson, P; Pontarotti, P; Raoulti, D		Sharma, Vikas; Colson, Philippe; Pontarotti, Pierre; Raoulti, Didier		Mimivirus inaugurated in the 21st century the beginning of a reclassification of viruses	CURRENT OPINION IN MICROBIOLOGY		English	Review			GIANT VIRUSES; DNA VIRUSES; CLASSIFICATION; AMEBAS; ORIGIN; PANDORAVIRUSES; PROVIROPHAGES; FAUSTOVIRUS; ASFARVIRUS; EVOLUTION	Mimivirus and other giant viruses are visible by light microscopy and bona fide microbes that differ from other viruses and from cells that have a ribosome. They can be defined by: giant virion and genome sizes; their complexity, with the presence of DNA and mRNAs and dozens or hundreds of proteins in virions; the presence of translation-associated components; a mobilome including (pro)virophages…	[Colson, Philippe; Raoulti, Didier] Aix Marseille Univ, URMITE UM CNRS IRD INSERM U1095 63 7278 198, 27 Blvd Jean Moulin, F-13385 Marseille 05, France; [Colson, Philippe; Raoulti, Didier] CHU Timone, AP HP, IHU Mediterranee Infect, Pole Malad Infect & Trop Clin & Biol,Federat Bact, 264 Rue St Pierre, F-13385 Marseille 05, France; [Sharma, Vikas; Pontarotti, Pierre] Aix Marseille Univ, Ecole Cent …	Aix-Marseille Universite; Institut National de la Sante et de la Recherche Medicale (Inserm); Aix-Marseille Universite; Assistance Publique-Hopitaux de Marseille; Assistance Publique Hopitaux Paris (APHP); Aix-Marseille Universite; Centre National de la Recherche Scientifique (CNRS); CNRS - National Institute for Mathematical Sciences (INSMI)	Raoulti, D (corresponding author), Aix Marseille Univ, URMITE UM CNRS IRD INSERM U1095 63 7278 198, 27 Blvd Jean Moulin, F-13385 Marseille 05, France.;Raoulti, D (corresponding author), CHU Timone, AP HP, IHU Mediterranee Infect, Pole Malad Infect & Trop Clin & Biol,Federat Bact, 264 Rue St Pierre, F-13385 Marseille 05, France.	didier.raoult@gmail.com	Sharma, Vikas/O-2937-2016; Colson, Philippe/P-6355-2014; Pierre, Pontarotti/ABB-1753-2021; Raoult, Didier/A-8434-2008	Colson, Philippe/0000-0001-6285-0308; Pierre, Pontarotti/0000-0001-7202-3648; Raoult, Didier/0000-0002-0633-5974	Infectiopole Sud foundation	Infectiopole Sud foundation	Vikas Sharma received a grant from the Infectiopole Sud foundation.		57	30	35	0	25	CURRENT BIOLOGY LTD	LONDON	84 THEOBALDS RD, LONDON WC1X 8RR, ENGLAND	1369-5274	1879-0364		CURR OPIN MICROBIOL	Curr. Opin. Microbiol.	JUN	2016	31		16	24		10.1016/j.mib.2015.12.010	http://dx.doi.org/10.1016/j.mib.2015.12.010			9	Microbiology
J	Krupovic, M; Koonin, EV		Krupovic, Mart; Koonin, Eugene V.		Self-synthesizing transposons: unexpected key players in the evolution of viruses and defense systems	CURRENT OPINION IN MICROBIOLOGY		English	Review			STRANDED-DNA VIRUSES; COMPUTATIONAL ANALYSIS; SPACER ACQUISITION; GENETIC ELEMENTS; GIANT VIRUS; VIROPHAGE; GENOME; ORIGIN; EUKARYOTES; FAMILY	Self-synthesizing transposons are the largest known transposable elements that encode their own DNA polymerases (DNAP). The Polinton/Maverick family of self-synthesizing transposons is widespread in eukaryotes and abundant in the genomes of some protists. In addition to the DNAP and a retrovirus-like integrase, most of the polintons encode homologs of the major and minor jelly-roll capsid protein…	[Krupovic, Mart] Inst Pasteur, Dept Microbiol, Unite Biol Mol Gene Chez Extremophiles, Paris, France; [Koonin, Eugene V.] NIH, Natl Ctr Biotechnol Informat, Natl Lib Med, Bethesda, MD 20894 USA	Pasteur Network; Universite Paris Cite; Institut Pasteur Paris; National Institutes of Health (NIH) - USA; NIH National Library of Medicine (NLM)	Krupovic, M (corresponding author), Inst Pasteur, Dept Microbiol, Unite Biol Mol Gene Chez Extremophiles, Paris, France.;Koonin, EV (corresponding author), NIH, Natl Ctr Biotechnol Informat, Natl Lib Med, Bethesda, MD 20894 USA.	krupovic@pasteur.fr; koonin@ncbi.nlm.nih.gov	Krupovic, Mart/I-4209-2012	Krupovic, Mart/0000-0001-5486-0098	US Department of Health and Human Services; National Library of Medicine [ZIALM000061, ZIALM000073] Funding Source: NIH RePORTER	US Department of Health and Human Services; National Library of Medicine(United States Department of Health & Human ServicesNational Institutes of Health (NIH) - USANIH National Library of Medicine (NLM))	EVK was supported by intramural funds of the US Department of Health and Human Services (to the National Library of Medicine).		63	58	68	2	50	CURRENT BIOLOGY LTD	LONDON	84 THEOBALDS RD, LONDON WC1X 8RR, ENGLAND	1369-5274	1879-0364		CURR OPIN MICROBIOL	Curr. Opin. Microbiol.	JUN	2016	31		25	33		10.1016/j.mib.2016.01.006	http://dx.doi.org/10.1016/j.mib.2016.01.006			9	Microbiology
J	Villarreal, LP		Villarreal, Luis P.		Persistent virus and addiction modules: an engine of symbiosis	CURRENT OPINION IN MICROBIOLOGY		English	Review			PROGRAMMED CELL-DEATH; GIANT VIRUSES; MICRORNA CONTROL; NONCODING RNAS; IMMUNE-SYSTEM; GENOME; PROTEIN; VIROPHAGE; GENE; PHD	The giant DNA viruses are highly prevalent and have a particular affinity for the lytic infection of unicellular eukaryotic host. The giant viruses can also be infected by inhibitory virophage which can provide lysis protection to their host. The combined protective and destructive action of such viruses can define a general model (PD) of virus-mediated host survival. Here, I present a general mo…	[Villarreal, Luis P.] Univ Calif Irvine, Ctr Virus Res, Irvine, CA USA	University of California System; University of California Irvine	Villarreal, LP (corresponding author), Univ Calif Irvine, Ctr Virus Res, Irvine, CA USA.	lpvillar@uci.edu							81	9	12	0	18	CURRENT BIOLOGY LTD	LONDON	84 THEOBALDS RD, LONDON WC1X 8RR, ENGLAND	1369-5274	1879-0364		CURR OPIN MICROBIOL	Curr. Opin. Microbiol.	JUN	2016	31		70	79		10.1016/j.mib.2016.03.005	http://dx.doi.org/10.1016/j.mib.2016.03.005			10	Microbiology
J	Halary, S; Temmam, S; Raoult, D; Desnues, C		Halary, S.; Temmam, S.; Raoult, D.; Desnues, C.		Viral metagenomics: are we missing the giants?	CURRENT OPINION IN MICROBIOLOGY		English	Review			LARGE DNA VIRUSES; MIMIVIRUS RELATIVES; DIVERSITY; VIROPHAGE; HUMANS; FAMILY; COMMUNITIES; MOLLIVIRUS; PNEUMONIA; CYTOSCAPE	Amoeba-infecting giant viruses are recently discovered viruses that have been isolated from diverse environments all around the world. In parallel to isolation efforts, metagenomics confirmed their worldwide distribution from a broad range of environmental and host-associated samples, including humans, depicting them as a major component of eukaryotic viruses in nature and a possible resident of …	[Halary, S.; Temmam, S.; Raoult, D.; Desnues, C.] Aix Marseille Univ, URMITE UM63, CNRS 7278, IRD 198,INSERM 1095, Marseille, France	Institut de Recherche pour le Developpement (IRD); Aix-Marseille Universite; Institut National de la Sante et de la Recherche Medicale (Inserm)	Desnues, C (corresponding author), Aix Marseille Univ, URMITE UM63, CNRS 7278, IRD 198,INSERM 1095, Marseille, France.	christelle.desnues@univ-amu.fr	Desnues, Christelle/ABG-2910-2021; Raoult, Didier/A-8434-2008; TEMMAM, Sarah/NJT-4562-2025	Desnues, Christelle/0000-0002-2178-0355; Raoult, Didier/0000-0002-0633-5974; TEMMAM, Sarah/0000-0003-3655-9220	[ANR-13-JSV6-0004]		The authors would like to thank Dr. Nicolas Rascovan and Dr. Raja Duraisamy, for their critical comments on earlier versions of the manuscript and Jonathan Verneau for sharing his AIGV sequence datasets. This work was conducted under the ANR-13-JSV6-0004 awarded to Dr. Christelle Desnues.		48	20	28	0	60	CURRENT BIOLOGY LTD	LONDON	84 THEOBALDS RD, LONDON WC1X 8RR, ENGLAND	1369-5274	1879-0364		CURR OPIN MICROBIOL	Curr. Opin. Microbiol.	JUN	2016	31		34	43		10.1016/j.mib.2016.01.005	http://dx.doi.org/10.1016/j.mib.2016.01.005			10	Microbiology
J	Fischer, MG		Fischer, Matthias G.		Giant viruses come of age	CURRENT OPINION IN MICROBIOLOGY		English	Review			COMPLETE GENOME SEQUENCE; DNA VIRUSES; 1ST ISOLATION; MIMIVIRUS; VIROPHAGE; LINEAGE; ORIGIN; PANDORAVIRUSES; HIGHLIGHTS; FAMILIES	Viruses with genomes up to a few megabases in length are a common occurrence in nature, even though they have escaped our notice until recently. These giant viruses infect mainly single-celled eukaryotes and isolation efforts concentrating on amoeba! hosts alone have spawned hundreds of viral isolates, featuring viruses with previously unseen virion morphologies and the largest known viral genome…	[Fischer, Matthias G.] Max Planck Inst Med Res, Jahnstr 29, D-69120 Heidelberg, Germany	Max Planck Society	Fischer, MG (corresponding author), Max Planck Inst Med Res, Jahnstr 29, D-69120 Heidelberg, Germany.	mfischer@mpimf-heidelberg.mpg.de	Fischer, Matthias/Q-2738-2017	Fischer, Matthias/0000-0002-4014-3626	Max Planck Society	Max Planck Society(Max Planck SocietyInstituto Politecnico Nacional - Mexico)	The author gratefully acknowledges support from the Max Planck Society and thanks J.H. Kuhn, J.-M. Claverie and J. Reinstein for helpful comments on the manuscript. Many thoughts presented in this paper were derived from or inspired by presentations and comments by J. Van Etten, J.-M. Claverie, S.W. Wilhelm and other participants of the 2nd Ringberg Symposium on Giant Virus Biology.		69	55	63	0	44	CURRENT BIOLOGY LTD	LONDON	84 THEOBALDS RD, LONDON WC1X 8RR, ENGLAND	1369-5274	1879-0364		CURR OPIN MICROBIOL	Curr. Opin. Microbiol.	JUN	2016	31		50	57		10.1016/j.mib.2016.03.001	http://dx.doi.org/10.1016/j.mib.2016.03.001			8	Microbiology
J	Aherfi, S; Colson, P; La Scola, B; Raoult, D		Aherfi, Sarah; Colson, Philippe; La Scola, Bernard; Raoult, Didier		Giant Viruses of Amoebas: An Update	FRONTIERS IN MICROBIOLOGY		English	Review		giant virus; mimivirus; amoeba; Acanthamoeba; Megavirales; virophage; 4th TRUC	COMPLETE GENOME SEQUENCE; PROPOSED FAMILY MARSEILLEVIRIDAE; ACANTHAMOEBA-POLYPHAGA-MIMIVIRUS; FREE-LIVING AMEBAS; DNA VIRUSES; 1ST ISOLATION; PNEUMONIA; VIROPHAGE; HIGHLIGHTS; PATIENT	During the 12 past years, five new or putative virus families encompassing several members, namely Mimiviridae, Marseilleviridae, pandoraviruses, faustoviruses, and virophages were described. In addition, Pithovirus sibericum and Mollivirus sibericum represent type strains of putative new giant virus families. All these viruses were isolated using amoebal coculture methods. These giant viruses we…	[Aherfi, Sarah; Colson, Philippe; La Scola, Bernard; Raoult, Didier] Aix Marseille Univ, CNRS 7278, Unite Rech Malad Infect & Trop Emergentes, INSERM,U1095,UM63,Inst Rech Dev 198, Marseille, France; [Aherfi, Sarah; Colson, Philippe; La Scola, Bernard; Raoult, Didier] CHU Timone, AP HP, Inst Hosp Univ Mediterranee Infect, Pole Malad Infect & Trop Clin & Biol,Federat Bact, Marseille, France	Aix-Marseille Universite; Centre National de la Recherche Scientifique (CNRS); Institut National de la Sante et de la Recherche Medicale (Inserm); Institut de Recherche pour le Developpement (IRD); Assistance Publique Hopitaux Paris (APHP); Aix-Marseille Universite; Assistance Publique-Hopitaux de Marseille	Raoult, D (corresponding author), Aix Marseille Univ, CNRS 7278, Unite Rech Malad Infect & Trop Emergentes, INSERM,U1095,UM63,Inst Rech Dev 198, Marseille, France.;Raoult, D (corresponding author), CHU Timone, AP HP, Inst Hosp Univ Mediterranee Infect, Pole Malad Infect & Trop Clin & Biol,Federat Bact, Marseille, France.	didier.raoult@gmail.com	Colson, Philippe/P-6355-2014; Aherfi, Sarah/B-7508-2017; Raoult, Didier/A-8434-2008; La Scola, Bernard/P-6477-2016	Colson, Philippe/0000-0001-6285-0308; Raoult, Didier/0000-0002-0633-5974; La Scola, Bernard/0000-0001-8006-7704					111	96	110	2	84	FRONTIERS MEDIA SA	LAUSANNE	PO BOX 110, EPFL INNOVATION PARK, BUILDING I, LAUSANNE, 1015, SWITZERLAND	1664-302X			FRONT MICROBIOL	Front. Microbiol.	2026-03-22	2016	7				349	10.3389/fmicb.2016.00349	http://dx.doi.org/10.3389/fmicb.2016.00349			14	Microbiology
J	Sliwa-Dominiak, J; Ogórkiewicz, A; Tokarz-Deptula, B; Deptula, W		Sliwa-Dominiak, Joanna; Ogorkiewicz, Anna; Tokarz-Deptula, Beata; Deptula, Wieslaw		New virophages: Mavirus and OLV	MEDYCYNA WETERYNARYJNA-VETERINARY MEDICINE-SCIENCE AND PRACTICE		Polish	Review		Mavirus; Sputnik; virophage; virus; Organic Lake Virophage (OLV)	MIMIVIRUS	Viruses are abundant and ubiquitous members of the microbial community. In the water environment, they affect the population structure and nutrient cycling by infecting and lysing primary producers. Here we describe two newly discovered virophages that prey on the Cafeteria roenobergensis virus (CroV) and on phycodnaviruses, which infect marine heterotrophic flagellates. Virophages, e.g. Sputnik,…	[Sliwa-Dominiak, Joanna; Deptula, Wieslaw] Univ Szczecin, Katedra Mikrobiol, Ul Felczaka 3c, PL-71412 Szczecin, Poland; [Tokarz-Deptula, Beata] Univ Szczecin, Katedra Immunol, Wydzial Biol, Ul Felczaka 3c, PL-71412 Szczecin, Poland	University of Szczecin; University of Szczecin	Sliwa-Dominiak, J (corresponding author), Ul Felczaka 3c, PL-71412 Szczecin, Poland.	joanna.sliwa@univ.szczecin.pl	Deptuła, Wiesław/E-1071-2012; Śliwa-Dominiak, Joanna/AAA-7379-2021	Tokarz-Deptuła, Beata/0000-0001-8308-7284					19	2	2	0	15	POLISH SOC VETERINARY SCIENCES EDITORIAL OFFICE	LUBLIN	AKADEMICKA 12, 20-950 LUBLIN, POLAND	0025-8628			MED WETER	Med. Weter.	FEB	2016	72	2	83	86						4	Veterinary Sciences
J	Bekliz, M; Verneau, J; Benamar, S; Raoult, D; La Scola, B; Colson, P		Bekliz, Meriem; Verneau, Jonathan; Benamar, Samia; Raoult, Didier; La Scola, Bernard; Colson, Philippe		A New Zamilon-like Virophage Partial Genome Assembled from a Bioreactor Metagenome	FRONTIERS IN MICROBIOLOGY		English	Article		virophage; Zamilon; metagenome; giant virus; mimivirus; Megavirales; nucleocytoplasmic large DNA virus; bioreactor	GIANT VIRUS; MIMIVIRIDAE; DIVERSITY; ALIGNMENT; LINEAGE; PATIENT; GENES	Virophages replicate within viral factories inside the Acanthamoeba cytoplasm, and decrease the infectivity and replication of their associated giant viruses. Culture isolation and metagenome analyses have suggested that they are common in our environment. By screening metagenomic databases in search of amoebal viruses, we detected virophage-related sequences among sequences generated from the sa…	[Bekliz, Meriem; Verneau, Jonathan; Benamar, Samia; Raoult, Didier; La Scola, Bernard; Colson, Philippe] Aix Marseille Univ, Ctr Natl Rech Sci 7278, IRD 198,INSERM U1095, URMITE,UM 63, Marseille, France; [Raoult, Didier; La Scola, Bernard; Colson, Philippe] Ctr Hosp Univ Timone, Federat Bacteriol Hyg Virol, Pole Maladies Infect & Tropicales Clin & Bi, IHU Mediterranee Infect, Marseille, France; […	Aix-Marseille Universite; Centre National de la Recherche Scientifique (CNRS); Institut National de la Sante et de la Recherche Medicale (Inserm); Institut de Recherche pour le Developpement (IRD); Aix-Marseille Universite; Assistance Publique-Hopitaux de Marseille; King Abdulaziz University	Colson, P (corresponding author), Aix Marseille Univ, Ctr Natl Rech Sci 7278, IRD 198,INSERM U1095, URMITE,UM 63, Marseille, France.	philippe.colson@ap-hm.fr	La Scola, Bernard/P-6477-2016; Raoult, Didier/A-8434-2008; Colson, Philippe/P-6355-2014	La Scola, Bernard/0000-0001-8006-7704; BEKLIZ, Meriem/0000-0003-3186-1877; Raoult, Didier/0000-0002-0633-5974; Colson, Philippe/0000-0001-6285-0308	Infectiopole Sud foundation	Infectiopole Sud foundation	MB, JV and SB were financially supported through a grant from the Infectiopole Sud foundation.		38	21	22	0	14	FRONTIERS MEDIA SA	LAUSANNE	AVENUE DU TRIBUNAL FEDERAL 34, LAUSANNE, CH-1015, SWITZERLAND	1664-302X			FRONT MICROBIOL	Front. Microbiol.	2026-11-27	2015	6				1308	10.3389/fmicb.2015.01308	http://dx.doi.org/10.3389/fmicb.2015.01308			12	Microbiology
J	Caprari, S; Metzler, S; Lengauer, T; Kalinina, OV		Caprari, Silvia; Metzler, Saskia; Lengauer, Thomas; Kalinina, Olga V.		Sequence and Structure Analysis of Distantly-Related Viruses Reveals Extensive Gene Transfer between Viruses and Hosts and among Viruses	VIRUSES-BASEL		English	Article		viral evolution; horizontal gene transfer; viral hallmark genes; structure comparison; hemagglutinin esterase	CRYSTAL-STRUCTURE; CAPSID PROTEIN; EVOLUTION; GENOME; ORIGIN; MOTIF; GLYCOPROTEIN; CORONAVIRUS; SIMILARITY; VIROPHAGE	The origin and evolution of viruses is a subject of ongoing debate. In this study, we provide a full account of the evolutionary relationships between proteins of significant sequence and structural similarity found in viruses that belong to different classes according to the Baltimore classification. We show that such proteins can be found in viruses from all Baltimore classes. For protein famil…	[Caprari, Silvia; Metzler, Saskia; Lengauer, Thomas; Kalinina, Olga V.] Max Planck Inst Informat, Dept Computat Biol & Appl Algorithm, D-66123 Saarbrucken, Germany; [Metzler, Saskia] Univ Saarland, Saarbrucken Grad Sch Comp Sci, D-66123 Saarbrucken, Germany	Max Planck Society; Saarland University	Kalinina, OV (corresponding author), Max Planck Inst Informat, Dept Computat Biol & Appl Algorithm, Campus E1 4, D-66123 Saarbrucken, Germany.	scaprari@mpi-inf.mpg.de; smetzler@mpi-inf.mpg.de; lengauer@mpi-inf.mpg.de; kalinina@mpi-inf.mpg.de	Kalinina, Olga/M-8482-2016; Lengauer, Thomas/KTI-4242-2024	Kalinina, Olga/0000-0002-9445-477X; Lengauer, Thomas/0000-0003-3801-2640	Saarbrucken Graduate School of Computer Science	Saarbrucken Graduate School of Computer Science	Saskia Metzler was partly supported by a fellowship from the Saarbrucken Graduate School of Computer Science.		82	16	18	0	10	MDPI	BASEL	MDPI AG, Grosspeteranlage 5, CH-4052 BASEL, SWITZERLAND		1999-4915		VIRUSES-BASEL	Viruses-Basel	OCT	2015	7	10	5388	5409		10.3390/v7102882	http://dx.doi.org/10.3390/v7102882			22	Virology
J	Yutin, N; Shevchenko, S; Kapitonov, V; Krupovic, M; Koonin, EV		Yutin, Natalya; Shevchenko, Sofiya; Kapitonov, Vladimir; Krupovic, Mart; Koonin, Eugene V.		A novel group of diverse Polinton-like viruses discovered by metagenome analysis	BMC BIOLOGY		English	Article			GENETIC ELEMENTS; DNA TRANSPOSONS; VIROPHAGE; SEQUENCE; FAMILY; GENOME; TRANSPOVIRONS; PHYLOGENIES; EUKARYOTES; EVOLUTION	Background: The rapidly growing metagenomic databases provide increasing opportunities for computational discovery of new groups of organisms. Identification of new viruses is particularly straightforward given the comparatively small size of viral genomes, although fast evolution of viruses complicates the analysis of novel sequences. Here we report the metagenomic discovery of a distinct group …	[Yutin, Natalya; Shevchenko, Sofiya; Kapitonov, Vladimir; Koonin, Eugene V.] NIH, Natl Ctr Biotechnol Informat, Natl Lib Med, Bethesda, MD 20894 USA; [Krupovic, Mart] Inst Pasteur, Dept Microbiol, Unite Biol Mol Gene Chez Extremophiles, Paris, France	National Institutes of Health (NIH) - USA; NIH National Library of Medicine (NLM); Pasteur Network; Universite Paris Cite; Institut Pasteur Paris	Koonin, EV (corresponding author), NIH, Natl Ctr Biotechnol Informat, Natl Lib Med, Bethesda, MD 20894 USA.	koonin@ncbi.nlm.nih.gov	; Krupovic, Mart/I-4209-2012	Shevchenko, Sofiya/0000-0001-6756-1097; Krupovic, Mart/0000-0001-5486-0098	US Department of Health and Human Services; National Library of Medicine [ZIALM000061, ZIALM000073] Funding Source: NIH RePORTER	US Department of Health and Human Services; National Library of Medicine(United States Department of Health & Human ServicesNational Institutes of Health (NIH) - USANIH National Library of Medicine (NLM))	We thank Yuri Wolf for helpful advice on sequence assembly and analysis. NY, SS, VK and EVK were supported by intramural funds of the US Department of Health and Human Services (to the National Library of Medicine).		59	78	82	0	24	BMC	LONDON	CAMPUS, 4 CRINAN ST, LONDON N1 9XW, ENGLAND		1741-7007		BMC BIOL	BMC Biol.	2026-11-11	2015	13				95	10.1186/s12915-015-0207-4	http://dx.doi.org/10.1186/s12915-015-0207-4			14	Biology
J	Tokarz-Deptula, B; Sliwa-Dominiak, J; Adamiak, M; Kubis, M; Ogórkiewicz, A; Deptula, W		Tokarz-Deptula, Beata; Sliwa-Dominiak, Joanna; Adamiak, Mateusz; Kubis, Michal; Ogorkiewicz, Anna; Deptula, Wieslaw		Virophages - new biological elements	POSTEPY MIKROBIOLOGII		Polish	Article		ALM; OLV; Sputnik 1, 2; virophage; YSLVs	GIANT VIRUSES; MIMIVIRUS	Virophages are viruses whichinfect mainly giant viruses, from so-called super-family NCLD (nudeocytoplasmic large DNA viruses), which includes Mimivirus, Mamavirus, Lentille, CroV or Phycodna virus. They occurre in the aquatic environment as infectious agents, especially for protozoa, flagellates, algae and micro-algae (mainly Spirulina sp. and Chlorella sp.). The first known virophage was Sputni…	[Tokarz-Deptula, Beata; Adamiak, Mateusz; Kubis, Michal] Uniwersytet Szczecinski, Katedra Immunol, Wydzial Biol, PL-71412 Szczecin, Poland; [Sliwa-Dominiak, Joanna; Ogorkiewicz, Anna; Deptula, Wieslaw] Uniwersytet Szczecinski, Katedra Mikrobiol, Wydzial Biol, PL-71412 Szczecin, Poland	University of Szczecin; University of Szczecin	Tokarz-Deptula, B (corresponding author), Uniwersytet Szczecinski, Katedra Immunol, Wydzial Biol, Ul Felczaka 3c, PL-71412 Szczecin, Poland.	kurp13@univ.szczecin.pl	Adamiak, Mateusz/V-6838-2018; Śliwa-Dominiak, Joanna/AAA-7379-2021; Deptuła, Wiesław/E-1071-2012	Adamiak, Mateusz/0000-0002-3228-9588; Tokarz-Deptuła, Beata/0000-0001-8308-7284;					32	3	3	0	27	POLSKIE TOWARZYSTWO MIKROBIOLOGOW-POLISH SOCIETY OF MICROBIOLOGISTS	WARSAW	CHELMSKA STR 30-34, WARSAW, 00-725, POLAND	0079-4252	2545-3149		POSTEP MIKROBIOL	Postep. Mikrobiol.	JUL-SEP	2015	54	3	217	223						7	Microbiology
J	Zhang, WJ; Zhou, JL; Liu, TG; Yu, YX; Pan, YJ; Yan, SL; Wang, YJ		Zhang, Weijia; Zhou, Jinglie; Liu, Taigang; Yu, Yongxin; Pan, Yingjie; Yan, Shuling; Wang, Yongjie		Four novel algal virus genomes discovered from Yellowstone Lake metagenomes	SCIENTIFIC REPORTS		English	Article			DNA VIRUSES; ORTHOLOGOUS GENES; VIROPHAGE; SEQUENCE; RECONSTRUCTION; ANNOTATION; ALIGNMENT; PROTEINS; CLUSTERS; ORIGIN	Phycodnaviruses are algae-infecting large dsDNA viruses that are widely distributed in aquatic environments. Here, partial genomic sequences of four novel algal viruses were assembled from a Yellowstone Lake metagenomic data set. Genomic analyses revealed that three Yellowstone Lake phycodnaviruses (YSLPVs) had genome lengths of 178,262 bp, 171,045 bp, and 171,454 bp, respectively, and were phylo…	[Zhang, Weijia; Zhou, Jinglie; Yu, Yongxin; Pan, Yingjie; Yan, Shuling; Wang, Yongjie] Shanghai Ocean Univ, Coll Food Sci & Technol, Shanghai, Peoples R China; [Zhou, Jinglie] Auburn Univ, Dept Biol Sci, Auburn, AL 36849 USA; [Liu, Taigang] Shanghai Ocean Univ, Coll Informat Technol, Shanghai, Peoples R China; [Yu, Yongxin; Pan, Yingjie; Wang, Yongjie] Minist Agr, Lab Qual & Safety Risk Assessmen…	Shanghai Ocean University; Auburn University System; Auburn University; Shanghai Ocean University; University of Gottingen	Wang, YJ (corresponding author), Shanghai Ocean Univ, Coll Food Sci & Technol, Shanghai, Peoples R China.	yjwang@shou.edu.cn	; Wang, Yongjie/C-2243-2009; Liu, Taigang/HGF-0312-2022	Yu, Yongxin/0000-0002-1447-2880; Zhang, Weijia/0000-0001-7531-1266; Wang, Yongjie/0000-0002-7209-585X;	National Natural Science Foundation of China [41376135, 31570112]; Ministry of Education of China [20133104110006]; Innovation Program of Shanghai Municipal Education Commission, China [14ZZ144]; Special Fund for the Development of Science and Technology of Shanghai Ocean University	National Natural Science Foundation of China(National Natural Science Foundation of China (NSFC)); Ministry of Education of China(Ministry of Education of the People's Republic of China); Innovation Program of Shanghai Municipal Education Commission, China(Innovation Program of Shanghai Municipal Education Commission); Special Fund for the Development of Science and Technology of Shanghai Ocean U…	This work was supported partially by the National Natural Science Foundation of China (41376135, 31570112), Doctoral Fund of Ministry of Education of China (20133104110006), Innovation Program of Shanghai Municipal Education Commission (14ZZ144), China, and the Special Fund for the Development of Science and Technology of Shanghai Ocean University (2015).		34	47	51	0	55	NATURE PORTFOLIO	BERLIN	HEIDELBERGER PLATZ 3, BERLIN, 14197, GERMANY	2045-2322			SCI REP-UK	Sci Rep	2026-10-13	2015	5				15131	10.1038/srep15131	http://dx.doi.org/10.1038/srep15131			13	Multidisciplinary Sciences
J	Blanc, G; Gallot-Lavallée, L; Maumus, F		Blanc, Guillaume; Gallot-Lavallee, Lucie; Maumus, Florian		Provirophages in the Bigelowiella genome bear testimony to past encounters with giant viruses	PROCEEDINGS OF THE NATIONAL ACADEMY OF SCIENCES OF THE UNITED STATES OF AMERICA		English	Article		virophage; nucleocytoplasmic large DNA virus; microbial community; endogenous virus; Maverick/polinton	EUKARYOTIC GENOMES; DNA TRANSPOSONS; ALGAL GENOMES; VIROPHAGES; ELEMENTS; TRANSPOVIRONS; EVOLUTION; MIMIVIRUS; RELATIVES; ALIGNMENT	Virophages are recently discovered double-stranded DNA virus satellites that prey on giant viruses (nucleocytoplasmic large DNA viruses; NCLDVs), which are themselves parasites of unicellular eukaryotes. This coupled parasitism can result in the indirect control of eukaryotic cell mortality by virophages. However, the details of such tripartite relationships remain largely unexplored. We have dis…	[Blanc, Guillaume; Gallot-Lavallee, Lucie] Univ Aix Marseille, Inst Microbiol Mediterranee FR3479, CNRS, Lab Informat Genom & Struct,UMR7256, F-13288 Marseille 9, France; [Maumus, Florian] INRA, UR1164 Unit Rech Genom Info, Inst Natl Rech Agronom Versailles Grignon, F-78026 Versailles, France	Centre National de la Recherche Scientifique (CNRS); Aix-Marseille Universite; INRAE; Universite Paris Saclay	Blanc, G (corresponding author), Univ Aix Marseille, Inst Microbiol Mediterranee FR3479, CNRS, Lab Informat Genom & Struct,UMR7256, F-13288 Marseille 9, France.	guillaume.blanc@igs.cnrs-mrs.fr; fmaumus@versailles.inra.fr	Blanc, Guillaume/T-6958-2017; Maumus, Florian/O-5426-2016	Blanc, Guillaume/0000-0001-5728-1104; Maumus, Florian/0000-0001-7325-0527	CNRS; Aix-Marseille University; Infrastructures en Biologie Sante et Agronomie; France-Genomique [ANR-10-INBS-0009]	CNRS(Centre National de la Recherche Scientifique (CNRS)); Aix-Marseille University; Infrastructures en Biologie Sante et Agronomie; France-Genomique	We thank Yongjie Wang for providing the YSLV and ALM sequences ahead of publication. We thank Jean Michel Claverie and Deborah Byrne for critical reading of the manuscript. The Information Genomique et Structurale laboratory is partially supported by the CNRS and Aix-Marseille University. We acknowledge the use of the Paca-Bioinfo platform, supported by Infrastructures en Biologie Sante et Agrono…		38	71	74	1	20	NATL ACAD SCIENCES	WASHINGTON	2101 CONSTITUTION AVE NW, WASHINGTON, DC 20418 USA	0027-8424			P NATL ACAD SCI USA	Proc. Natl. Acad. Sci. U. S. A.	2026-09-22	2015	112	38	E5318	E5326		10.1073/pnas.1506469112	http://dx.doi.org/10.1073/pnas.1506469112			9	Multidisciplinary Sciences
J	Bellas, CM; Anesio, AM; Barker, G		Bellas, Christopher M.; Anesio, Alexandre M.; Barker, Gary		Analysis of virus genomes from glacial environments reveals novel virus groups with unusual host interactions	FRONTIERS IN MICROBIOLOGY		English	Article		virus ecology; cryosphere; virus genomes; cryoconite; lysogeny; phage plasmid; CRISPR	MARINE VIRUSES; ESCHERICHIA-COLI; HIGH DIVERSITY; WEB SERVER; COMMUNITIES; SYSTEM; GENES; PHD; DNA; P1	Microbial communities in glacial ecosystems are diverse, active, and subjected to strong viral pressures and infection rates. In this study we analyse putative virus genomes assembled from three dsDNA viromes from cryoconite hole ecosystems of Svalbard and the Greenland Ice Sheet to assess the potential hosts and functional role viruses play in these habitats. We assembled 208 million reads from …	[Bellas, Christopher M.; Anesio, Alexandre M.] Univ Bristol, Sch Geog Sci, Bristol Glaciol Ctr, Bristol BS8 1SS, Avon, England; [Barker, Gary] Univ Bristol, Sch Biol Sci, Cereal Genom, Bristol BS8 1SS, Avon, England	University of Bristol; University of Bristol	Bellas, CM (corresponding author), Univ Bristol, Sch Geog Sci, Bristol Glaciol Ctr, Univ Rd, Bristol BS8 1SS, Avon, England.	chris.bellas@bristol.ac.uk	Bellas, Christopher/C-6292-2015; Anesio, Alexane/A-7597-2008	Bellas, Christopher/0000-0001-5084-7830; Barker, Gary/0000-0002-9018-9526; Anesio, Alexane/0000-0003-2990-4014	Leverhulme Trust [RPG-2012-624]; National Environment Research Council [NE/ J013854/1]; NERC [NE/J013854/1] Funding Source: UKRI; Natural Environment Research Council [NE/J013854/1] Funding Source: researchfish	Leverhulme Trust(Leverhulme Trust); National Environment Research Council(UK Research & Innovation (UKRI)Natural Environment Research Council (NERC)); NERC(UK Research & Innovation (UKRI)Natural Environment Research Council (NERC)); Natural Environment Research Council(UK Research & Innovation (UKRI)Natural Environment Research Council (NERC))	This work was funded by both the Leverhulme Trust (RPG-2012-624) to AA and CB and the National Environment Research Council (NE/ J013854/1) to AA and CB. We would like to thank Laura Sanguino, Catherine Larose and Timothy Vogel from the Environmental Microbial Genomics Group, Laboratoire Ampere, for discussing early bioinformatics analysis ideas and an introduction to CRISPRs. We would also like …		59	69	79	3	78	FRONTIERS RESEARCH FOUNDATION	LAUSANNE	PO BOX 110, LAUSANNE, 1015, SWITZERLAND	1664-302X			FRONT MICROBIOL	Front. Microbiol.	2026-07-03	2015	6				656	10.3389/fmicb.2015.00656	http://dx.doi.org/10.3389/fmicb.2015.00656			14	Microbiology
J	Yutin, N; Kapitonov, VV; Koonin, EV		Yutin, Natalya; Kapitonov, Vladimir V.; Koonin, Eugene V.		A new family of hybrid virophages from an animal gut metagenome	BIOLOGY DIRECT		English	Article			DNA VIRUSES; EVOLUTION; TRANSPOSONS; EUKARYOTES; ORIGIN; RECOMBINATION; TRANSPOVIRONS; ENVIRONMENT; SUGGESTS; SPUTNIK	Search of metagenomics sequence databases for homologs of virophage capsid proteins resulted in the discovery of a new family of virophages in the sheep rumen metagenome. The genomes of the rumen virophages (RVP) encode a typical virophage major capsid protein, ATPase and protease combined with a Polinton-type, protein primed family B DNA polymerase. The RVP genomes appear to be linear molecules,…	[Yutin, Natalya; Kapitonov, Vladimir V.; Koonin, Eugene V.] Natl Lib Med, Natl Ctr Biotechnol Informat, NIH, Bethesda, MD 20894 USA	National Institutes of Health (NIH) - USA; NIH National Library of Medicine (NLM)	Koonin, EV (corresponding author), Natl Lib Med, Natl Ctr Biotechnol Informat, NIH, Bethesda, MD 20894 USA.	koonin@ncbi.nlm.nih.gov			US Department of Health and Human Services; National Library of Medicine [ZIALM000061, ZIALM000073] Funding Source: NIH RePORTER	US Department of Health and Human Services; National Library of Medicine(United States Department of Health & Human ServicesNational Institutes of Health (NIH) - USANIH National Library of Medicine (NLM))	The authors' research is supported by intramural funds of the US Department of Health and Human Services (to the National Library of Medicine).		36	24	26	0	17	BIOMED CENTRAL LTD	LONDON	236 GRAYS INN RD, FLOOR 6, LONDON WC1X 8HL, ENGLAND	1745-6150			BIOL DIRECT	Biol. Direct	2026-04-25	2015	10				19	10.1186/s13062-015-0054-9	http://dx.doi.org/10.1186/s13062-015-0054-9			9	Biology
J	Zhou, JL; Sun, DW; Childers, A; McDermott, TR; Wang, YJ; Liles, MR		Zhou, Jinglie; Sun, Dawei; Childers, Alyson; McDermott, Timothy R.; Wang, Yongjie; Liles, Mark R.		Three Novel Virophage Genomes Discovered from Yellowstone Lake Metagenomes	JOURNAL OF VIROLOGY		English	Article			GIANT VIRUSES; EVOLUTION; ORIGIN	Virophages are a unique group of circular double-stranded DNA viruses that are considered parasites of giant DNA viruses, which in turn are known to infect eukaryotic hosts. In this study, the genomes of three novel Yellowstone Lake virophages (YSLVs)-YSLV5, YSLV6, and YSLV7-were identified from Yellowstone Lake through metagenomic analyses. The relative abundance of these three novel virophages …	[Zhou, Jinglie; Childers, Alyson; Liles, Mark R.] Auburn Univ, Dept Biol Sci, Auburn, AL 36849 USA; [Sun, Dawei] Auburn Univ, Sch Fisheries Aquaculture & Aquat Sci, Auburn, AL 36849 USA; [McDermott, Timothy R.] Montana State Univ, Dept Land Resource Sci, Bozeman, MT 59717 USA; [McDermott, Timothy R.] Montana State Univ, Dept Environm Sci, Bozeman, MT 59717 USA; [Zhou, Jinglie; Wang, Yongjie] Shan…	Auburn University System; Auburn University; Auburn University System; Auburn University; Montana State University System; Montana State University Bozeman; Montana State University System; Montana State University Bozeman; Shanghai Ocean University	Wang, YJ (corresponding author), Shanghai Ocean Univ, Coll Food Sci & Technol, Shanghai, Peoples R China.	yjwang@shou.edu.cn; lilesma@auburn.edu	Liles, Mark/JZC-8334-2024; Wang, Yongjie/C-2243-2009; Sun, Dawei/T-4355-2019	Liles, Mark/0000-0002-9313-8150; McDermott, Tim/0000-0001-8293-5106; Wang, Yongjie/0000-0002-7209-585X; Sun, Dawei/0000-0001-6925-2001	National Natural Science Foundation of China [41376135]; Doctoral Fund of the Ministry of Education of China [20133104110006]; Innovation Program of the Shanghai Municipal Education Commission [14ZZ144]; Montana Agricultural Experiment Station [911310]; Gordon and Betty Moore Foundation [1555]	National Natural Science Foundation of China(National Natural Science Foundation of China (NSFC)); Doctoral Fund of the Ministry of Education of China(Ministry of Education of the People's Republic of China); Innovation Program of the Shanghai Municipal Education Commission(Innovation Program of Shanghai Municipal Education Commission); Montana Agricultural Experiment Station; Gordon and Betty Mo…	This study was supported by the National Natural Science Foundation of China (no. 41376135), the Doctoral Fund of the Ministry of Education of China (no. 20133104110006), and the Innovation Program of the Shanghai Municipal Education Commission (14ZZ144) to Y.W. and by the Montana Agricultural Experiment Station (project 911310) and the Gordon and Betty Moore Foundation (project 1555) to T.R.M.		22	68	70	0	42	AMER SOC MICROBIOLOGY	WASHINGTON	1752 N ST NW, WASHINGTON, DC 20036-2904 USA	0022-538X	1098-5514		J VIROL	J. Virol.	JAN	2015	89	2	1278	1285		10.1128/JVI.03039-14	http://dx.doi.org/10.1128/JVI.03039-14			8	Virology
J	Cavicchioli, R; Erdmann, S		Cavicchioli, Ricardo; Erdmann, Susanne		The discovery of Antarctic RNA viruses: a new game changer	MOLECULAR ECOLOGY		English	Editorial Material		bioinfomatics/phyloinfomatics; community ecology; ecological genetics; genomics/proteomics; metagenomics; molecular evolution	DYNAMICS; LAKES	Antarctic ecosystems are dominated by micro-organisms, and viruses play particularly important roles in the food webs. Since the first report in 2009 (Lopez-Bueno etal. ), omic'-based studies have greatly enlightened our understanding of Antarctic aquatic microbial diversity and ecosystem function (Wilkins etal. ; Cavicchioli ). This has included the discovery of many new eukaryotic viruses (Lope…	[Cavicchioli, Ricardo; Erdmann, Susanne] Univ New S Wales, Sch Biotechnol & Biomol Sci, Sydney, NSW 2052, Australia	University of New South Wales Sydney	Cavicchioli, R (corresponding author), Univ New S Wales, Sch Biotechnol & Biomol Sci, Sydney, NSW 2052, Australia.	r.cavicchioli@unsw.edu.au	Cavicchioli, Ricardo/D-4341-2013; Erdmann, Susanne/O-7736-2017	Cavicchioli, Ricardo/0000-0001-8989-6402; Erdmann, Susanne/0000-0003-3190-4451					17	9	13	2	41	WILEY-BLACKWELL	HOBOKEN	111 RIVER ST, HOBOKEN 07030-5774, NJ USA	0962-1083	1365-294X		MOL ECOL	Mol. Ecol.	OCT	2015	24	19	4809	4811		10.1111/mec.13387	http://dx.doi.org/10.1111/mec.13387			3	Biochemistry & Molecular Biology; Ecology; Evolutionary Biology
J	Fischer, MG		Fischer, Matthias G.		Virophages go nuclear in the marine alga Bigelowiella natans	PROCEEDINGS OF THE NATIONAL ACADEMY OF SCIENCES OF THE UNITED STATES OF AMERICA		English	Editorial Material			DNA TRANSPOSONS; VIRUSES; TRANSPOVIRONS; EUKARYOTES; MIMIVIRUS; ELEMENTS; ORIGIN; FATE		Max Planck Inst Med Res, Dept Biomol Mech, D-69120 Heidelberg 1, Germany	Max Planck Society	Fischer, MG (corresponding author), Max Planck Inst Med Res, Dept Biomol Mech, Jahnstr 29, D-69120 Heidelberg 1, Germany.	mfischer@mpimf-heidelberg.mpg.de	Fischer, Matthias/Q-2738-2017	Fischer, Matthias/0000-0002-4014-3626					18	12	13	0	13	NATL ACAD SCIENCES	WASHINGTON	2101 CONSTITUTION AVE NW, WASHINGTON, DC 20418 USA	0027-8424			P NATL ACAD SCI USA	Proc. Natl. Acad. Sci. U. S. A.	2026-09-22	2015	112	38	11750	11751		10.1073/pnas.1515142112	http://dx.doi.org/10.1073/pnas.1515142112			2	Multidisciplinary Sciences
J	Durzynska, J		Durzynska, Julia		Giant viruses: enfants terribles in the microbal world	FUTURE VIROLOGY		English	Review		evolution; giant viruses; human health; mobile genetic elements; nucleocytoplasmic large DNA viruses; virophages	DNA VIRUSES; ORTHOLOGOUS GENES; GENOME SEQUENCE; 1ST ISOLATION; MIMIVIRUS; SUGGESTS; BACTERIA; PNEUMONIA; EVOLUTION; VIROPHAGE	In the past decade knowledge about Megaviruses, also denoted as nucleocytoplasmic large DNA viruses (NCLDVs) has been growing quickly. In the current paper, we present a general description of NCLDVs including their genome size, gene functions and homologies to other forms of life and viruses. Evolution of giant viruses from the fourth domain of life (now extinct) and a genomic complexification f…	Adam Mickiewicz Univ, Inst Expt Biol, Dept Mol Virol, Fac Biol, PL-61614 Poznan, Poland	Adam Mickiewicz University	Durzynska, J (corresponding author), Adam Mickiewicz Univ, Inst Expt Biol, Dept Mol Virol, Fac Biol, Ul Umultowska 89, PL-61614 Poznan, Poland.	juliadur@amu.edu.pl	Durzyńska, Julia/ABB-1942-2020	Durzyńska, Julia/0000-0002-8767-3755					92	5	5	0	29	FUTURE MEDICINE LTD	LONDON	UNITEC HOUSE, 3RD FLOOR, 2 ALBERT PLACE, FINCHLEY CENTRAL, LONDON, N3 1QB, ENGLAND	1746-0794	1746-0808		FUTURE VIROL	Future Virol.		2015	10	6	795	806		10.2217/fvl.15.27	http://dx.doi.org/10.2217/fvl.15.27			12	Virology
J	Raoult, D		Raoult, Didier		How the virophage compels the need to readdress the classification of microbes	VIROLOGY		English	Review		Giant viruses; Mimivirus; TRUC; Marseillevirus; Virophages-Megavirales	GIANT VIRUSES; MIMIVIRUS; AMEBAS; LIFE; PNEUMONIA; HIGHLIGHTS; PATIENT; HUMANS	The discovery of Mimivirus opened the door to reclassifying viruses and microorganisms. Because the definition of a virus had been based on their putative small size, giant viruses have been widely neglected, as have their own viral parasites: the virophage. Current studies show that giant viruses can be found worldwide in the soil, water, animals and humans. Their existence forces us to create n…	Aix Marseille Univ, URMITE, UM63, CNRS 7278,IRD 198,Inserm 1095, Marseille, France	Aix-Marseille Universite; Centre National de la Recherche Scientifique (CNRS); Institut National de la Sante et de la Recherche Medicale (Inserm); Institut de Recherche pour le Developpement (IRD)	Raoult, D (corresponding author), Aix Marseille Univ, URMITE, UM63, CNRS 7278,IRD 198,Inserm 1095, Marseille, France.	didier.raoult@gmail.com	Raoult, Didier/A-8434-2008	Raoult, Didier/0000-0002-0633-5974					48	12	13	0	28	ACADEMIC PRESS INC ELSEVIER SCIENCE	SAN DIEGO	525 B ST, STE 1900, SAN DIEGO, CA 92101-4495 USA	0042-6822			VIROLOGY	Virology	MAR	2015	477		119	124		10.1016/j.virol.2014.11.014	http://dx.doi.org/10.1016/j.virol.2014.11.014			6	Virology
J	Krupovic, M; Koonin, EV		Krupovic, Mart; Koonin, Eugene V.		Polintons: a hotbed of eukaryotic virus, transposon and plasmid evolution	NATURE REVIEWS MICROBIOLOGY		English	Review			SYNTHESIZING DNA TRANSPOSONS; COMPARATIVE GENOMICS; BACTERIOPHAGE PRD1; BACILLUS-CEREUS; ORIGIN; VIROPHAGE; INSIGHTS; SUPERFAMILY; ELEMENTS; FAMILIES	Polintons (also known as Mavericks) are large DNA transposons that are widespread in the genomes of eukaryotes. We have recently shown that Polintons encode virus capsid proteins, which suggests that these transposons might form virions, at least under some conditions. In this Opinion article, we delineate the evolutionary relationships among bacterial tectiviruses, Polintons, adenoviruses, virop…	[Krupovic, Mart] Mol Gene Chez Extremophiles, Dept Microbiol, F-75015 Paris, France; [Koonin, Eugene V.] NIH, Natl Ctr Biotechnol Informat, Natl Lib Med, Bethesda, MD 20894 USA	National Institutes of Health (NIH) - USA; NIH National Library of Medicine (NLM)	Krupovic, M (corresponding author), Mol Gene Chez Extremophiles, Dept Microbiol, F-75015 Paris, France.	krupovic@pasteur.fr; koonin@ncbi.nlm.nih.gov	Krupovic, Mart/I-4209-2012	Krupovic, Mart/0000-0001-5486-0098	US Department of Health and Human Services; National Library of Medicine [ZIALM000061, ZIALM000073] Funding Source: NIH RePORTER	US Department of Health and Human Services; National Library of Medicine(United States Department of Health & Human ServicesNational Institutes of Health (NIH) - USANIH National Library of Medicine (NLM))	E.V.K. is supported by the intramural funds of the US Department of Health and Human Services (to the National Library of Medicine).		77	147	160	1	65	NATURE PUBLISHING GROUP	LONDON	MACMILLAN BUILDING, 4 CRINAN ST, LONDON N1 9XW, ENGLAND	1740-1526	1740-1534		NAT REV MICROBIOL	Nat. Rev. Microbiol.	FEB	2015	13	2	105	115		10.1038/nrmicro3389	http://dx.doi.org/10.1038/nrmicro3389			11	Microbiology
J	Angelakis, E; Raoult, D		Angelakis, Emmanouil; Raoult, Didier		Methods for the discovery of emerging pathogens	MICROBIAL PATHOGENESIS		English	Article		MALDI-TOF mass spectrometry; Culture; Pathogenic microorganisms; Emerging pathogens	FINISHED GENOME SEQUENCE; DESORPTION IONIZATION-TIME; GUT MICROBIOTA; VIRUS; IDENTIFICATION; INFECTION; VIROPHAGE; BACTERIA	Recently, there has been a steady increase in the number of recognized pathogenic microorganisms, specifically bacteria. The development of genetic technologies, MALDI-TOF mass spectrometry and new culturing techniques has significantly widened the repertoire of known microorganisms and therefore pathogenic microorganisms. The repertoire of infectious agents has been studied in various environmen…	[Angelakis, Emmanouil; Raoult, Didier] Univ Mediterranee, Fac Med, UMR 6236, URMITE CNRS IRD 198, F-13385 Marseille, France	Aix-Marseille Universite; Centre National de la Recherche Scientifique (CNRS); Institut National de la Sante et de la Recherche Medicale (Inserm); Institut de Recherche pour le Developpement (IRD)	Angelakis, E (corresponding author), Univ Mediterranee, Fac Med, UMR 6236, URMITE CNRS IRD 198, 27 Bd Jean Moulin, F-13385 Marseille, France.	angelotasmanos@msn.com	Angelakis, Emmanouil/A-9873-2015; Raoult, Didier/A-8434-2008	Raoult, Didier/0000-0002-0633-5974					59	8	9	0	27	ACADEMIC PRESS LTD- ELSEVIER SCIENCE LTD	LONDON	24-28 OVAL RD, LONDON NW1 7DX, ENGLAND	0882-4010	1096-1208		MICROB PATHOGENESIS	Microb. Pathog.	DEC	2014	77		114	118		10.1016/j.micpath.2014.06.007	http://dx.doi.org/10.1016/j.micpath.2014.06.007			5	Immunology; Microbiology
J	Fischer, MG; Kelly, I; Foster, LJ; Suttle, CA		Fischer, Matthias G.; Kelly, Isabelle; Foster, Leonard J.; Suttle, Curtis A.		The virion of Cafeteria roenbergensis virus (CroV) contains a complex suite of proteins for transcription and DNA repair	VIROLOGY		English	Article		Cafeteria roenbergensis virus; CroV; NCLDV; Megavirales; Mimivirus; Giant virus; Virophage; Virion; Proteome; LC-MS/MS	3-DIMENSIONAL STRUCTURE; PROTEOMICS; IDENTIFICATION; INFECTION; FAMILIES; REVEALS; ORIGIN; SILVER; COMMON	Cafeteria roenbergensis virus (CroV) is a giant virus of the Mimiviridae family that infects the marine phagotrophic flagellate C roenbergensis. CroV possesses a DNA genome of similar to 730 kilobase pairs that is predicted to encode 544 proteins. We analyzed the protein composition of purified CroV particles by liquid chromatography-tandem mass spectrometry (LC-MS/MS) and identified 141 virion-a…	[Fischer, Matthias G.; Suttle, Curtis A.] Univ British Columbia, Dept Microbiol & Immunql, Vancouver, BC V6T 1Z4, Canada; [Kelly, Isabelle; Foster, Leonard J.] Univ British Columbia, Dept Biochem & Mol Biol, Vancouver, BC V6T 1Z4, Canada; [Kelly, Isabelle; Foster, Leonard J.] Univ British Columbia, Ctr High Throughput Biol, Vancouver, BC V6T 1Z4, Canada; [Suttle, Curtis A.] Univ British Columbia,…	University of British Columbia; University of British Columbia; University of British Columbia; University of British Columbia; University of British Columbia	Fischer, MG (corresponding author), Max Planck Inst Med Res, Dept Biomol Mech, Jahnstr 29, D-69120 Heidelberg, Germany.	mfischer@mpimf-heidelberg.mpg.de	Fischer, Matthias/Q-2738-2017; Suttle, Curtis/N-1144-2019	Fischer, Matthias/0000-0002-4014-3626; Suttle, Curtis/0000-0002-0372-0033	Natural Science and Engineering Research Council of Canada (NSERC) [311654-11, 109785]; Tula Foundation through the Centre for Microbial Diversity and Evolution; Gottlieb Daimler- and Karl Benz-Foundation, Germany; University of British Columbia; European Molecular Biology Organization (EMBO)	Natural Science and Engineering Research Council of Canada (NSERC)(Natural Sciences and Engineering Research Council of Canada (NSERC)); Tula Foundation through the Centre for Microbial Diversity and Evolution; Gottlieb Daimler- and Karl Benz-Foundation, Germany; University of British Columbia; European Molecular Biology Organization (EMBO)(European Molecular Biology Organization (EMBO))	This work was supported by Natural Science and Engineering Research Council of Canada (NSERC) Discovery Grants 311654-11 (to L.J.F) and 109785 (to C.A.S), the Tula Foundation through the Centre for Microbial Diversity and Evolution, and fellowships awarded to M.G.F by the Gottlieb Daimler- and Karl Benz-Foundation, Germany, the University of British Columbia, and the European Molecular Biology Or…		44	40	43	0	20	ACADEMIC PRESS INC ELSEVIER SCIENCE	SAN DIEGO	525 B ST, STE 1900, SAN DIEGO, CA 92101-4495 USA	0042-6822			VIROLOGY	Virology	OCT	2014	466		82	94		10.1016/j.virol.2014.05.029	http://dx.doi.org/10.1016/j.virol.2014.05.029			13	Virology
J	Zablocki, O; van Zyl, L; Adriaenssens, EM; Rubagotti, E; Tuffin, M; Cary, SC; Cowan, D		Zablocki, Olivier; van Zyl, Lonnie; Adriaenssens, Evelien M.; Rubagotti, Enrico; Tuffin, Marla; Cary, Stephen Craig; Cowan, Don		High-Level Diversity of Tailed Phages, Eukaryote-Associated Viruses, and Virophage-Like Elements in the Metaviromes of Antarctic Soils	APPLIED AND ENVIRONMENTAL MICROBIOLOGY		English	Article			HYPOLITHIC MICROBIAL COMMUNITIES; MCMURDO DRY VALLEYS; GIANT VIRUSES; BACTERIOPHAGE; TEMPERATE; ROCKS; LIFE	The metaviromes of two distinct Antarctic hyperarid desert soil communities have been characterized. Hypolithic communities, cyanobacterium-dominated assemblages situated on the ventral surfaces of quartz pebbles embedded in the desert pavement, showed higher virus diversity than surface soils, which correlated with previous bacterial community studies. Prokaryotic viruses (i.e., phages) represen…	[Zablocki, Olivier; Adriaenssens, Evelien M.; Cowan, Don] Univ Pretoria, Ctr Microbial Ecol & Genom, ZA-0002 Pretoria, South Africa; [van Zyl, Lonnie; Tuffin, Marla] Univ Western Cape, Inst Microbial Biotechnol & Metagenom, ZA-7535 Bellville, South Africa; [Cary, Stephen Craig] Univ Waikato, Int Ctr Terr Antarctic Res, Hamilton, New Zealand; [Zablocki, Olivier; Adriaenssens, Evelien M.; Rubagotti…	University of Pretoria; University of the Western Cape; University of Waikato; University of Pretoria	Cowan, D (corresponding author), Univ Pretoria, Ctr Microbial Ecol & Genom, ZA-0002 Pretoria, South Africa.	don.cowan@up.ac.za	Aiaenssens, Evelien/E-8004-2013; Trindade, Marla/AAU-9730-2020; Rubagotti, Enrico/AAL-1807-2020; van Zyl, Leonardo Joaquim/HKF-2186-2023; Zablocki, Olivier/I-3337-2015; Cowan, Don/E-3991-2012	Aiaenssens, Evelien/0000-0003-4826-5406; Trindade, Marla/0000-0002-2478-0270; Cary, Stephen/0000-0002-2876-2387; Rubagotti, Enrico/0000-0002-3741-5408; van Zyl, Leonardo Joaquim/0000-0001-9364-8671; Zablocki, Olivier/0000-0001-7561-1373; Cowan, Don/0000-0001-8059-861X	National Research Foundation (NRF) (SANAP); University of Waikato's NZTABS program; Antarctica New Zealand; University of Pretoria Genomics Research Institute; Department of Science and Technology of South Africa; University of Pretoria; NRF-DST Doctoral Innovation Fund	National Research Foundation (NRF) (SANAP); University of Waikato's NZTABS program; Antarctica New Zealand; University of Pretoria Genomics Research Institute(University of Pretoria); Department of Science and Technology of South Africa; University of Pretoria(University of Pretoria); NRF-DST Doctoral Innovation Fund	We gratefully acknowledge financial support from the National Research Foundation (NRF) (SANAP), the University of Waikato's NZTABS program, Antarctica New Zealand, and the University of Pretoria Genomics Research Institute. We also thank the Centre for High Performance Computing (CHPC), an initiative supported by the Department of Science and Technology of South Africa. E.M. Adriaenssens holds a…		50	89	106	1	70	AMER SOC MICROBIOLOGY	WASHINGTON	1752 N ST NW, WASHINGTON, DC 20036-2904 USA	0099-2240	1098-5336		APPL ENVIRON MICROB	Appl. Environ. Microbiol.	NOV	2014	80	22	6888	6897		10.1128/AEM.01525-14	http://dx.doi.org/10.1128/AEM.01525-14			10	Biotechnology & Applied Microbiology; Microbiology
J	Haapa-Paananen, S; Wahlberg, N; Savilahti, H		Haapa-Paananen, Saija; Wahlberg, Niklas; Savilahti, Harri		Phylogenetic analysis of Maverick/Polinton giant transposons across organisms	MOLECULAR PHYLOGENETICS AND EVOLUTION		English	Article		Mobile DNA; Polintons; Mavericks; Phylogenetic analysis; DNA polymerase B; Retroviral-like integrase	DNA TRANSPOSONS; REPETITIVE ELEMENTS; REPBASE UPDATE; EUKARYOTES; EVOLUTION; TRANSPOVIRONS; INTEGRASES; VIROPHAGE; INFERENCE; INSIGHTS	Polintons are a recently discovered group of large transposable elements (<40 Kb in size) encoding up to 10 different proteins. The increasing number of genome sequencing projects has led to the discovery of these elements in genomes of protists, fungi, and animals, but not in plants. The RepBase database of eukaryotic repetitive elements currently contains consensus sequences and information of …	[Haapa-Paananen, Saija; Wahlberg, Niklas; Savilahti, Harri] Univ Turku, Dept Biol, Div Genet & Physiol, Turku 20520, Finland	University of Turku	Haapa-Paananen, S (corresponding author), Univ Turku, Dept Biol, Div Genet & Physiol, Turku 20520, Finland.	saija.haapa-paananen@utu.fi	Savilahti, Harri/LMO-4549-2024; Wahlberg, Niklas/B-7765-2008; Haapa-Paananen, Saija/D-3075-2012	Savilahti, Harri/0000-0002-6246-2572; Wahlberg, Niklas/0000-0002-1259-3363;	Academy of Finland	Academy of Finland(Research Council of Finland)	This study was funded by the Academy of Finland. Jenni Ollonqvist is acknowledged for help in data gathering.		22	26	29	0	14	ACADEMIC PRESS INC ELSEVIER SCIENCE	SAN DIEGO	525 B ST, STE 1900, SAN DIEGO, CA 92101-4495 USA	1055-7903	1095-9513		MOL PHYLOGENET EVOL	Mol. Phylogenet. Evol.	SEP	2014	78		271	274		10.1016/j.ympev.2014.05.024	http://dx.doi.org/10.1016/j.ympev.2014.05.024			4	Biochemistry & Molecular Biology; Evolutionary Biology; Genetics & Heredity
J	Wilson, WH; Gilg, IC; Duarte, A; Ogata, H		Wilson, William H.; Gilg, Ilana C.; Duarte, Amy; Ogata, Hiroyuki		Development of DNA mismatch repair gene, MutS, as a diagnostic marker for detection and phylogenetic analysis of algal Megaviruses	VIROLOGY		English	Article		Megaviridae; Diagnostic marker; Ocean; Microalgae; MutS; Mismatch repair	VIRUS-LIKE PARTICLES; EVOLUTIONARY RELATIONSHIPS; EMILIANIA-HUXLEYI; GIANT VIRUS; PHYCODNAVIRIDAE; MIMIVIRUS; VIROPHAGE; SEQUENCE; GENOME; AMPLIFICATION	Megaviruses are generically defined as giant viruses with genomes up to 126 Mb that infect eukaryotic unicellular protists; they are clearly delineated in DNA polymerase B phylogenetic trees; in addition, common features often include an associated virophage observed during infection; the presence of an amino acyl tRNA synthetase gene; and a nucleic acid mismatch repair protein, MutS gene. The ar…	[Wilson, William H.; Gilg, Ilana C.] Bigelow Lab Ocean Sci, East Boothbay, ME 04544 USA; [Wilson, William H.] Plymouth Marine Lab, Plymouth PL1 3DH, Devon, England; [Duarte, Amy] Humboldt State Univ, Arcata, CA 95521 USA; [Ogata, Hiroyuki] Kyoto Univ, Inst Chem Res, Bioinformat Ctr, Uji, Kyoto, Japan	Bigelow Laboratory for Ocean Sciences; Plymouth Marine Laboratory; California State University System; California State Polytechnic University, Humboldt; Kyoto University	Wilson, WH (corresponding author), Plymouth Marine Lab, Prospect Pl, Plymouth PL1 3DH, Devon, England.	whw@pml.ac.uk			NSF Research Experience for Undergraduates (REU) internship [OCE0755142]; NSF [EF0949162]	NSF Research Experience for Undergraduates (REU) internship; NSF(National Science Foundation (NSF))	We thank the skipper and REU mentor Dr. David Fields aboard RV Ira C for support during the Damariscotta River Estuary sampling trip. Sean Anderson and Dr. Pete Countway (Bigelow Laboratory) collected and prepared samples at site V1. AD was supported by an NSF Research Experience for Undergraduates (REU) internship, under grant reference OCE0755142; we thank Dr. David Fields and Dr. Nicole Poulto…		59	16	17	0	26	ACADEMIC PRESS INC ELSEVIER SCIENCE	SAN DIEGO	525 B ST, STE 1900, SAN DIEGO, CA 92101-4495 USA	0042-6822	1089-862X		VIROLOGY	Virology	OCT	2014	466		123	128		10.1016/j.virol.2014.07.001	http://dx.doi.org/10.1016/j.virol.2014.07.001			6	Virology
J	Taylor, BP; Cortez, MH; Weitz, JS		Taylor, Bradford P.; Cortez, Michael H.; Weitz, Joshua S.		The virus of my virus is my friend: Ecological effects of virophage with alternative modes of coinfection	JOURNAL OF THEORETICAL BIOLOGY		English	Article		Viral ecology; Giant viruses; Hyperparasites	DYNAMICS; PARASITE; MIMIVIRUS; GROWTH	Virophages are viruses that rely on the replication machinery of other viruses to reproduce within eukaryotic hosts. Two different modes of coinfection have been posited based on experimental observation. In one mode, the virophage and the virus enter the host independently. In the other mode, the virophage adheres to the virus so both virophage and virus enter the host together. Here we ask: wha…	[Taylor, Bradford P.; Weitz, Joshua S.] Georgia Inst Technol, Sch Phys, Atlanta, GA 30332 USA; [Cortez, Michael H.; Weitz, Joshua S.] Georgia Inst Technol, Sch Biol, Atlanta, GA 30332 USA	University System of Georgia; Georgia Institute of Technology; University System of Georgia; Georgia Institute of Technology	Weitz, JS (corresponding author), Georgia Inst Technol, Sch Biol, Atlanta, GA 30332 USA.	jsweitz@gatech.edu	Weitz, Joshua/I-6696-2012		James S. McDonnell Foundation; National Science Foundation [DMS-1204401]; Career Award at the Scientific Interface from the Burroughs Wellcome Fund; Direct For Mathematical & Physical Scien; Division Of Mathematical Sciences [1204401] Funding Source: National Science Foundation	James S. McDonnell Foundation; National Science Foundation(National Science Foundation (NSF)); Career Award at the Scientific Interface from the Burroughs Wellcome Fund(Burroughs Wellcome Fund); Direct For Mathematical & Physical Scien; Division Of Mathematical Sciences(National Science Foundation (NSF)NSF - Directorate for Mathematical & Physical Sciences (MPS))	The authors thank Matthias Fischer for helpful discussions leading to the establishment of baseline values for key parameters in this model, as well as additional feedback on the paper. The authors thank C. Flores and L. Jover for feedback on the paper. This work was supported, in part, by a grant from the James S. McDonnell Foundation. M.H.C. was supported by the National Science Foundation unde…		37	29	31	0	49	ACADEMIC PRESS LTD- ELSEVIER SCIENCE LTD	LONDON	24-28 OVAL RD, LONDON NW1 7DX, ENGLAND	0022-5193	1095-8541		J THEOR BIOL	J. Theor. Biol.	2026-08-07	2014	354		124	136		10.1016/j.jtbi.2014.03.008	http://dx.doi.org/10.1016/j.jtbi.2014.03.008			13	Biology; Mathematical & Computational Biology
[truncated: 56 more rows]
[truncated: 9 more columns]
